# Supplementary material for: An anionic two dimensional covalent organic framework from tetratopic borate centres pillared by lithium ions
Source: Nat Commun. 2024 Aug 15;15:7031. doi: 10.1038/s41467-024-50953-2 (PMC11327249; doi:10.1038/s41467-024-50953-2)
Supplement: Supplementary file 3 — Source Data [file 41467_2024_50953_MOESM3_ESM.xlsx]

## Sheet: Fig. 1c
600.235	0.67092	399.916	--	399.916	--	600.235	0.55313
600.476	0.6701	400.157	--	400.157	--	600.717	0.56423
600.717	0.66752	400.398	--	400.398	--	601.2	0.56712
600.958	0.66405	400.639	--	400.639	--	601.682	0.56134
601.2	0.66096	400.88	--	400.88	--	602.164	0.54856
601.441	0.65931	401.121	--	401.121	--	602.646	0.53233
601.682	0.65974	401.362	--	401.362	--	603.128	0.51733
601.923	0.66218	401.603	--	401.603	--	603.61	0.50817
602.164	0.66595	401.844	--	401.844	--	604.092	0.50808
602.405	0.66996	402.085	--	402.085	--	604.574	0.51763
602.646	0.67314	402.326	--	402.326	--	605.057	0.53418
602.887	0.67478	402.567	--	402.567	--	605.539	0.55237
603.128	0.67472	402.809	--	402.809	--	606.021	0.56597
603.369	0.67338	403.05	--	403.05	--	606.503	0.5703
603.61	0.67153	403.291	--	403.291	--	606.985	0.56403
603.851	0.67006	403.532	--	403.532	--	607.467	0.54957
604.092	0.66971	403.773	--	403.773	--	607.949	0.53168
604.333	0.67078	404.014	--	404.014	--	608.431	0.51545
604.574	0.67311	404.255	--	404.255	--	608.913	0.50454
604.815	0.67612	404.496	--	404.496	--	609.396	0.50064
605.057	0.67899	404.737	--	404.737	--	609.878	0.50397
605.298	0.68085	404.978	--	404.978	--	610.36	0.51376
605.539	0.6811	405.219	--	405.219	--	610.842	0.52816
605.78	0.67963	405.46	--	405.46	--	611.324	0.54383
606.021	0.67687	405.701	--	405.701	--	611.806	0.55601
606.262	0.67376	405.942	--	405.942	--	612.288	0.5599
606.503	0.67146	406.183	--	406.183	--	612.77	0.55299
606.744	0.67112	406.424	--	406.424	--	613.253	0.53696
606.985	0.67344	406.666	--	406.666	--	613.735	0.51793
607.226	0.67851	406.907	--	406.907	--	614.217	0.50435
607.467	0.68567	407.148	--	407.148	--	614.699	0.50341
607.708	0.69382	407.389	--	407.389	--	615.181	0.51731
607.949	0.70156	407.63	--	407.63	--	615.663	0.54165
608.19	0.70758	407.871	--	407.871	--	616.145	0.56664
608.431	0.71109	408.112	--	408.112	--	616.627	0.58107
608.672	0.71189	408.353	--	408.353	--	617.109	0.57713
608.913	0.71045	408.594	--	408.594	--	617.592	0.55406
609.154	0.70762	408.835	--	408.835	--	618.074	0.51869
609.396	0.70456	409.076	--	409.076	--	618.556	0.48307
609.637	0.70233	409.317	--	409.317	--	619.038	0.45971
609.878	0.70166	409.558	--	409.558	--	619.52	0.45663
610.119	0.70286	409.799	--	409.799	--	620.002	0.47418
610.36	0.7057	410.04	--	410.04	--	620.484	0.5053
610.601	0.70956	410.281	--	410.281	--	620.966	0.53875
610.842	0.71346	410.522	--	410.522	--	621.448	0.56366
611.083	0.71641	410.764	--	410.764	--	621.931	0.57337
611.324	0.71768	411.005	--	411.005	--	622.413	0.56721
611.565	0.71694	411.246	--	411.246	--	622.895	0.55017
611.806	0.71449	411.487	--	411.487	--	623.377	0.53052
612.047	0.7111	411.728	--	411.728	--	623.859	0.51683
612.288	0.7079	411.969	--	411.969	--	624.341	0.51479
612.529	0.70595	412.21	--	412.21	--	624.823	0.52577
612.77	0.70594	412.451	--	412.451	--	625.305	0.5464
613.011	0.70799	412.692	--	412.692	--	625.788	0.56977
613.253	0.71164	412.933	--	412.933	--	626.27	0.58783
613.494	0.71606	413.174	--	413.174	--	626.752	0.59471
613.735	0.72024	413.415	--	413.415	--	627.234	0.58865
613.976	0.72339	413.656	--	413.656	--	627.716	0.57249
614.217	0.72502	413.897	--	413.897	--	628.198	0.55211
614.458	0.72498	414.138	--	414.138	--	628.68	0.53388
614.699	0.72335	414.379	--	414.379	--	629.162	0.52244
614.94	0.72031	414.62	--	414.62	--	629.644	0.51969
615.181	0.716	414.861	--	414.861	--	630.127	0.52512
615.422	0.71059	415.103	--	415.103	--	630.609	0.53663
615.663	0.70437	415.344	--	415.344	--	631.091	0.551
615.904	0.6978	415.585	--	415.585	--	631.573	0.56429
616.145	0.69154	415.826	--	415.826	--	632.055	0.57235
616.386	0.68638	416.067	--	416.067	--	632.537	0.57202
616.627	0.68298	416.308	--	416.308	--	633.019	0.5625
616.868	0.68171	416.549	--	416.549	--	633.501	0.54622
617.109	0.68251	416.79	--	416.79	--	633.984	0.52839
617.351	0.68493	417.031	--	417.031	--	634.466	0.51507
617.592	0.68829	417.272	--	417.272	--	634.948	0.51076
617.833	0.69186	417.513	--	417.513	--	635.43	0.5165
618.074	0.69509	417.754	--	417.754	--	635.912	0.5297
618.315	0.69771	417.995	--	417.995	--	636.394	0.54563
618.556	0.6997	418.236	--	418.236	--	636.876	0.55968
618.797	0.70117	418.477	--	418.477	--	637.358	0.56926
619.038	0.70229	418.718	--	418.718	--	637.841	0.57455
619.279	0.70317	418.959	--	418.959	--	638.323	0.57782
619.52	0.70392	419.2	--	419.2	--	638.805	0.58185
619.761	0.70458	419.442	--	419.442	--	639.287	0.58826
620.002	0.70524	419.683	--	419.683	--	639.769	0.59663
620.243	0.70593	419.924	--	419.924	--	640.251	0.60477
620.484	0.70668	420.165	--	420.165	--	640.733	0.60983
620.725	0.70739	420.406	--	420.406	--	641.215	0.60966
620.966	0.70792	420.647	--	420.647	--	641.697	0.6037
621.207	0.7081	420.888	--	420.888	--	642.179	0.59307
621.448	0.70785	421.129	--	421.129	--	642.662	0.57984
621.69	0.70721	421.37	--	421.37	--	643.144	0.56595
621.931	0.7064	421.611	--	421.611	--	643.626	0.55246
622.172	0.70569	421.852	--	421.852	--	644.108	0.53946
622.413	0.70529	422.093	--	422.093	--	644.59	0.52646
622.654	0.70529	422.334	--	422.334	--	645.072	0.51316
622.895	0.70554	422.575	--	422.575	--	645.554	0.50002
623.136	0.7058	422.816	--	422.816	--	646.036	0.48843
623.377	0.70575	423.058	--	423.058	--	646.519	0.4804
623.618	0.70515	423.298	--	423.298	--	647.001	0.47782
623.859	0.70387	423.54	--	423.54	--	647.483	0.48147
624.1	0.70186	423.781	--	423.781	--	647.965	0.49029
624.341	0.69908	424.022	--	424.022	--	648.447	0.50129
624.582	0.69542	424.263	--	424.263	--	648.929	0.51048
624.823	0.69076	424.504	--	424.504	--	649.411	0.51443
625.064	0.68501	424.745	--	424.745	--	649.893	0.51183
625.305	0.67831	424.986	--	424.986	--	650.375	0.50408
625.547	0.67113	425.227	--	425.227	--	650.858	0.49468
625.788	0.66424	425.468	--	425.468	--	651.34	0.48758
626.029	0.65853	425.709	--	425.709	--	651.822	0.48534
626.27	0.65479	425.95	--	425.95	--	652.304	0.48845
626.511	0.65341	426.191	--	426.191	--	652.786	0.49585
626.752	0.65423	426.432	--	426.432	--	653.268	0.50619
626.993	0.6565	426.673	--	426.673	--	653.75	0.51889
627.234	0.65919	426.914	--	426.914	--	654.232	0.5341
627.475	0.66116	427.156	--	427.156	--	654.715	0.55174
627.716	0.66156	427.397	--	427.397	--	655.197	0.57033
627.957	0.66	427.638	--	427.638	--	655.679	0.58668
628.198	0.65659	427.879	--	427.879	--	656.161	0.59705
628.439	0.65185	428.12	--	428.12	--	656.643	0.59898
628.68	0.64641	428.361	--	428.361	--	657.125	0.59275
628.921	0.64093	428.602	--	428.602	--	657.607	0.58147
629.162	0.63593	428.843	--	428.843	--	658.089	0.56954
629.403	0.6317	429.084	--	429.084	--	658.572	0.56043
629.644	0.62841	429.325	--	429.325	--	659.054	0.55501
629.885	0.62612	429.566	--	429.566	--	659.536	0.55167
630.127	0.62482	429.807	--	429.807	--	660.018	0.548
630.368	0.62445	430.048	--	430.048	--	660.5	0.543
630.609	0.62492	430.289	--	430.289	--	660.982	0.53834
630.85	0.6261	430.53	--	430.53	--	661.464	0.53776
631.091	0.62784	430.771	--	430.771	--	661.946	0.54497
631.332	0.63002	431.012	--	431.012	--	662.428	0.56096
631.573	0.63259	431.253	--	431.253	--	662.91	0.58261
631.814	0.63553	431.495	--	431.495	--	663.393	0.60381
632.055	0.63883	431.736	--	431.736	--	663.875	0.6185
632.296	0.6424	431.977	--	431.977	--	664.357	0.62364
632.537	0.64603	432.218	--	432.218	--	664.839	0.62044
632.778	0.64939	432.459	--	432.459	--	665.321	0.61361
633.019	0.6521	432.7	--	432.7	--	665.803	0.60868
633.26	0.65375	432.941	--	432.941	--	666.285	0.60813
633.501	0.65405	433.182	--	433.182	--	666.768	0.60874
633.742	0.65289	433.423	--	433.423	--	667.25	0.60529
633.984	0.65035	433.664	--	433.664	--	667.732	0.59738
634.225	0.64664	433.905	--	433.905	--	668.214	0.58722
634.466	0.64206	434.146	--	434.146	--	668.696	0.57677
634.707	0.63695	434.387	--	434.387	--	669.178	0.56924
634.948	0.63167	434.628	--	434.628	--	669.66	0.56661
635.189	0.62657	434.869	--	434.869	--	670.142	0.56467
635.43	0.62201	435.11	--	435.11	--	670.624	0.55768
635.671	0.61829	435.351	--	435.351	--	671.106	0.54402
635.912	0.61559	435.592	--	435.592	--	671.589	0.52605
636.153	0.61398	435.834	--	435.834	--	672.071	0.50841
636.394	0.61331	436.075	--	436.075	--	672.553	0.49598
636.635	0.6133	436.316	--	436.316	--	673.035	0.49205
636.876	0.61357	436.557	--	436.557	--	673.517	0.49729
637.117	0.61383	436.798	--	436.798	--	673.999	0.50988
637.358	0.61389	437.039	--	437.039	--	674.481	0.52678
637.599	0.61378	437.28	--	437.28	--	674.963	0.54486
637.841	0.61366	437.521	--	437.521	--	675.446	0.56157
638.082	0.61374	437.762	--	437.762	--	675.928	0.57487
638.323	0.6142	438.003	--	438.003	--	676.41	0.58315
638.564	0.61506	438.244	--	438.244	--	676.892	0.58539
638.805	0.61619	438.485	--	438.485	--	677.374	0.58155
639.046	0.6174	438.726	--	438.726	--	677.856	0.57269
639.287	0.6185	438.967	--	438.967	--	678.338	0.56082
639.528	0.61936	439.208	--	439.208	--	678.82	0.5481
639.769	0.62002	439.449	--	439.449	--	679.303	0.53627
640.01	0.62059	439.69	--	439.69	--	679.785	0.52636
640.251	0.62124	439.932	--	439.932	--	680.267	0.51877
640.492	0.62208	440.173	--	440.173	--	680.749	0.51369
640.733	0.62316	440.414	--	440.414	--	681.231	0.51121
640.974	0.62443	440.655	--	440.655	--	681.713	0.51124
641.215	0.62579	440.896	--	440.896	--	682.195	0.51353
641.456	0.62711	441.137	--	441.137	--	682.677	0.51772
641.697	0.62823	441.378	--	441.378	--	683.159	0.52359
641.938	0.62905	441.619	--	441.619	--	683.641	0.53112
642.179	0.62947	441.86	--	441.86	--	684.124	0.54012
642.42	0.62941	442.101	--	442.101	--	684.606	0.5497
642.662	0.62879	442.342	--	442.342	--	685.088	0.558
642.903	0.62763	442.583	--	442.583	--	685.57	0.56253
643.144	0.62599	442.824	--	442.824	--	686.052	0.56122
643.385	0.62402	443.065	--	443.065	--	686.534	0.55354
643.626	0.62194	443.306	--	443.306	--	687.016	0.54117
643.867	0.61997	443.547	--	443.547	--	687.499	0.52761
644.108	0.61826	443.788	--	443.788	--	687.981	0.51695
644.349	0.6169	444.029	--	444.029	--	688.463	0.51251
644.59	0.61586	444.271	--	444.271	--	688.945	0.51578
644.831	0.61509	444.512	--	444.512	--	689.427	0.52618
645.072	0.6145	444.753	--	444.753	--	689.909	0.5414
645.313	0.61412	444.994	--	444.994	--	690.391	0.55804
645.554	0.61399	445.235	--	445.235	--	690.873	0.57234
645.795	0.61423	445.476	--	445.476	--	691.355	0.58105
646.036	0.61489	445.717	--	445.717	--	691.837	0.58221
646.278	0.61596	445.958	--	445.958	--	692.32	0.57587
646.519	0.61723	446.199	--	446.199	--	692.802	0.56432
646.76	0.61844	446.44	--	446.44	--	693.284	0.55155
647.001	0.61928	446.681	--	446.681	--	693.766	0.54197
647.242	0.61948	446.922	--	446.922	--	694.248	0.53882
647.483	0.61896	447.163	--	447.163	--	694.73	0.54293
647.724	0.61782	447.404	--	447.404	--	695.212	0.55235
647.965	0.61633	447.645	--	447.645	--	695.694	0.56323
648.206	0.6148	447.887	--	447.887	--	696.177	0.57137
648.447	0.61351	448.127	--	448.127	--	696.659	0.57391
648.688	0.61259	448.369	--	448.369	--	697.141	0.57031
648.929	0.61201	448.61	--	448.61	--	697.623	0.56231
649.17	0.61162	448.851	--	448.851	--	698.105	0.55302
649.411	0.6112	449.092	--	449.092	--	698.587	0.54559
649.652	0.61061	449.333	--	449.333	--	699.069	0.54215
649.893	0.6098	449.574	--	449.574	--	699.551	0.54326
650.134	0.60886	449.815	--	449.815	--	700.034	0.54809
650.375	0.60792	450.056	--	450.056	--	700.516	0.55489
650.617	0.60713	450.297	--	450.297	--	700.998	0.56147
650.858	0.60656	450.538	--	450.538	--	701.48	0.56568
651.099	0.60616	450.779	--	450.779	--	701.962	0.56576
651.34	0.60579	451.02	--	451.02	--	702.444	0.56066
651.581	0.60526	451.261	--	451.261	--	702.926	0.55042
651.822	0.60445	451.502	--	451.502	--	703.408	0.53625
652.063	0.60331	451.743	--	451.743	--	703.89	0.52026
652.304	0.60193	451.985	--	451.985	--	704.373	0.50494
652.545	0.6004	452.226	--	452.226	--	704.855	0.49246
652.786	0.59887	452.467	--	452.467	--	705.337	0.48429
653.027	0.59738	452.708	--	452.708	--	705.819	0.48112
653.268	0.59587	452.949	--	452.949	--	706.301	0.48308
653.509	0.59423	453.19	--	453.19	--	706.783	0.48992
653.75	0.59229	453.431	--	453.431	--	707.265	0.501
653.991	0.58999	453.672	--	453.672	--	707.747	0.51526
654.232	0.58734	453.913	--	453.913	--	708.23	0.53116
654.473	0.58451	454.154	--	454.154	--	708.712	0.54696
654.715	0.58171	454.395	--	454.395	--	709.194	0.56117
654.956	0.57921	454.636	--	454.636	--	709.676	0.57288
655.197	0.57716	454.877	--	454.877	--	710.158	0.58174
655.438	0.57562	455.118	--	455.118	--	710.64	0.58767
655.679	0.57449	455.359	--	455.359	--	711.122	0.5906
655.92	0.5736	455.6	--	455.6	--	711.604	0.59049
656.161	0.57272	455.841	--	455.841	--	712.086	0.58776
656.402	0.5717	456.082	--	456.082	--	712.568	0.58361
656.643	0.57046	456.324	--	456.324	--	713.051	0.57987
656.884	0.56902	456.565	--	456.565	--	713.533	0.57839
657.125	0.56752	456.806	--	456.806	--	714.015	0.58003
657.366	0.56611	457.047	--	457.047	--	714.497	0.58473
657.607	0.56496	457.288	--	457.288	--	714.979	0.58988
657.848	0.56415	457.529	--	457.529	--	715.461	0.59319
658.089	0.56371	457.77	--	457.77	--	715.943	0.59316
658.33	0.56356	458.011	--	458.011	--	716.426	0.58967
658.572	0.56352	458.252	--	458.252	--	716.908	0.58305
658.812	0.56343	458.493	--	458.493	--	717.39	0.57532
659.054	0.56306	458.734	--	458.734	--	717.872	0.56745
659.295	0.56229	458.975	--	458.975	--	718.354	0.55989
659.536	0.56108	459.216	--	459.216	--	718.836	0.5528
659.777	0.55955	459.457	--	459.457	--	719.318	0.54666
660.018	0.55785	459.698	--	459.698	--	719.8	0.54236
660.259	0.55621	459.939	--	459.939	--	720.282	0.54104
660.5	0.55483	460.18	--	460.18	--	720.764	0.54367
660.741	0.55378	460.421	--	460.421	--	721.247	0.55073
660.982	0.55302	460.663	--	460.663	--	721.729	0.56225
661.223	0.55236	460.904	--	460.904	--	722.211	0.57774
661.464	0.55157	461.145	--	461.145	--	722.693	0.5961
661.705	0.55043	461.386	--	461.386	--	723.175	0.61537
661.946	0.54881	461.627	--	461.627	--	723.657	0.63252
662.187	0.54675	461.868	--	461.868	--	724.139	0.644
662.428	0.54437	462.109	--	462.109	--	724.621	0.64685
662.669	0.54189	462.35	--	462.35	--	725.104	0.6401
662.91	0.5395	462.591	--	462.591	--	725.586	0.62561
663.152	0.53736	462.832	--	462.832	--	726.068	0.60783
663.393	0.53548	463.073	--	463.073	--	726.55	0.59232
663.634	0.53386	463.314	--	463.314	--	727.032	0.58376
663.875	0.53241	463.555	--	463.555	--	727.514	0.58423
664.116	0.53111	463.796	--	463.796	--	727.996	0.59249
664.357	0.52999	464.037	--	464.037	--	728.478	0.60467
664.598	0.52912	464.278	--	464.278	--	728.961	0.61568
664.839	0.5286	464.519	--	464.519	--	729.443	0.62111
665.08	0.52851	464.761	--	464.761	--	729.925	0.61858
665.321	0.52888	465.002	--	465.002	--	730.407	0.6084
665.562	0.52965	465.243	--	465.243	--	730.889	0.59314
665.803	0.5307	465.484	--	465.484	--	731.371	0.57653
666.044	0.5319	465.725	--	465.725	--	731.853	0.56201
666.285	0.5331	465.966	--	465.966	--	732.335	0.55173
666.526	0.53421	466.207	--	466.207	--	732.817	0.54619
666.768	0.5352	466.448	--	466.448	--	733.3	0.54465
667.009	0.53608	466.689	--	466.689	--	733.782	0.54599
667.25	0.5369	466.93	--	466.93	--	734.264	0.5493
667.491	0.53775	467.171	--	467.171	--	734.746	0.5541
667.732	0.53872	467.412	--	467.412	--	735.228	0.56002
667.973	0.53991	467.653	--	467.653	--	735.71	0.5664
668.214	0.54139	467.894	--	467.894	--	736.192	0.57224
668.455	0.54325	468.135	--	468.135	--	736.674	0.57634
668.696	0.54548	468.376	--	468.376	--	737.157	0.57787
668.937	0.54806	468.618	--	468.618	--	737.639	0.57664
669.178	0.55093	468.859	--	468.859	--	738.121	0.57312
669.419	0.55399	469.1	--	469.1	--	738.603	0.56813
669.66	0.55712	469.341	--	469.341	--	739.085	0.56245
669.901	0.56023	469.582	--	469.582	--	739.567	0.55646
670.142	0.56325	469.823	--	469.823	--	740.049	0.55017
670.383	0.56613	470.064	--	470.064	--	740.531	0.54334
670.624	0.56884	470.305	--	470.305	--	741.013	0.53598
670.865	0.57138	470.546	--	470.546	--	741.495	0.52869
671.106	0.57376	470.787	--	470.787	--	741.978	0.52301
671.347	0.57599	471.028	--	471.028	--	742.46	0.52109
671.589	0.57808	471.269	--	471.269	--	742.942	0.52497
671.83	0.58006	471.51	--	471.51	--	743.424	0.53543
672.071	0.58197	471.751	--	471.751	--	743.906	0.55118
672.312	0.58382	471.992	--	471.992	--	744.388	0.56882
672.553	0.58562	472.233	--	472.233	--	744.87	0.5839
672.794	0.58737	472.474	--	472.474	--	745.352	0.59264
673.035	0.58904	472.716	--	472.716	--	745.835	0.59347
673.276	0.59058	472.957	--	472.957	--	746.317	0.58771
673.517	0.59195	473.198	--	473.198	--	746.799	0.57902
673.758	0.59311	473.439	--	473.439	--	747.281	0.57193
673.999	0.59402	473.68	--	473.68	--	747.763	0.57002
674.24	0.59467	473.921	--	473.921	--	748.245	0.57459
674.481	0.59507	474.162	--	474.162	--	748.727	0.58416
674.722	0.59523	474.403	--	474.403	--	749.209	0.59506
674.963	0.59518	474.644	--	474.644	--	749.692	0.60276
675.205	0.59495	474.885	--	474.885	--	750.174	0.60356
675.446	0.59456	475.126	--	475.126	--	750.656	0.59604
675.687	0.59401	475.367	--	475.367	--	751.138	0.58164
675.928	0.59328	475.608	--	475.608	--	751.62	0.56415
676.169	0.59233	475.849	--	475.849	--	752.102	0.54837
676.41	0.59112	476.09	--	476.09	--	752.584	0.53828
676.651	0.58964	476.331	--	476.331	--	753.066	0.53564
676.892	0.58792	476.572	--	476.572	--	753.548	0.53944
677.133	0.58609	476.813	--	476.813	--	754.031	0.54648
677.374	0.5843	477.055	--	477.055	--	754.513	0.55269
677.615	0.58271	477.296	--	477.296	--	754.995	0.55456
677.856	0.58142	477.537	--	477.537	--	755.477	0.55029
678.097	0.58042	477.778	--	477.778	--	755.959	0.54013
678.338	0.57959	478.019	--	478.019	--	756.441	0.52608
678.579	0.5787	478.26	--	478.26	--	756.923	0.51104
678.82	0.57751	478.501	--	478.501	--	757.405	0.49784
679.061	0.57581	478.742	--	478.742	--	757.888	0.48855
679.303	0.57352	478.983	--	478.983	--	758.37	0.48408
679.544	0.57068	479.224	--	479.224	--	758.852	0.48424
679.785	0.56745	479.465	--	479.465	--	759.334	0.488
680.026	0.56403	479.706	--	479.706	--	759.816	0.49398
680.267	0.56058	479.947	--	479.947	--	760.298	0.50077
680.508	0.55716	480.188	--	480.188	--	760.78	0.50718
680.749	0.55374	480.429	--	480.429	--	761.262	0.51231
680.99	0.55025	480.67	--	480.67	--	761.744	0.5156
681.231	0.54658	480.911	--	480.911	--	762.227	0.51686
681.472	0.54264	481.152	--	481.152	--	762.709	0.51648
681.713	0.53841	481.394	--	481.394	--	763.191	0.51546
681.954	0.53387	481.635	--	481.635	--	763.673	0.51531
682.195	0.529	481.876	--	481.876	--	764.155	0.51748
682.436	0.5237	482.117	--	482.117	--	764.637	0.5227
682.677	0.51787	482.358	--	482.358	--	765.119	0.53037
682.918	0.51137	482.599	--	482.599	--	765.601	0.5386
683.159	0.50409	482.84	--	482.84	--	766.083	0.54482
683.4	0.496	483.081	--	483.081	--	766.566	0.54679
683.641	0.48718	483.322	--	483.322	--	767.048	0.54359
683.883	0.47773	483.563	--	483.563	--	767.53	0.53594
684.124	0.46776	483.804	--	483.804	--	768.012	0.52578
684.365	0.45732	484.045	--	484.045	--	768.494	0.5154
684.606	0.44639	484.286	--	484.286	--	768.976	0.5064
684.847	0.43485	484.527	--	484.527	--	769.458	0.49929
685.088	0.42255	484.768	--	484.768	--	769.94	0.49351
685.329	0.40941	485.01	--	485.01	--	770.423	0.4881
685.57	0.3954	485.25	--	485.25	--	770.905	0.48233
685.811	0.38061	485.492	--	485.492	--	771.387	0.47613
686.052	0.36515	485.733	--	485.733	--	771.869	0.47016
686.293	0.34919	485.974	--	485.974	--	772.351	0.46535
686.534	0.3328	486.215	--	486.215	--	772.833	0.46247
686.775	0.31603	486.456	--	486.456	--	773.315	0.46171
687.016	0.29886	486.697	--	486.697	--	773.797	0.46261
687.257	0.28129	486.938	--	486.938	--	774.279	0.46433
687.499	0.26335	487.179	--	487.179	--	774.762	0.46608
687.74	0.24521	487.42	--	487.42	--	775.244	0.4674
687.981	0.2271	487.661	--	487.661	--	775.726	0.46823
688.222	0.20936	487.902	--	487.902	--	776.208	0.46863
688.463	0.19243	488.143	--	488.143	--	776.69	0.46857
688.704	0.1767	488.384	--	488.384	--	777.172	0.46774
688.945	0.16258	488.625	--	488.625	--	777.654	0.46579
689.186	0.15044	488.866	--	488.866	--	778.136	0.46261
689.427	0.14055	489.108	--	489.108	--	778.619	0.45842
689.668	0.13313	489.349	--	489.349	--	779.101	0.45362
689.909	0.12826	489.59	--	489.59	--	779.583	0.4485
690.15	0.12589	489.831	--	489.831	--	780.065	0.44311
690.391	0.12584	490.072	--	490.072	--	780.547	0.43747
690.632	0.12782	490.313	--	490.313	--	781.029	0.43206
690.873	0.13147	490.554	--	490.554	--	781.511	0.42815
691.114	0.13642	490.795	--	490.795	--	781.993	0.42751
691.355	0.1423	491.036	--	491.036	--	782.476	0.43158
691.596	0.14887	491.277	--	491.277	--	782.958	0.44046
691.837	0.15595	491.518	--	491.518	--	783.44	0.4525
692.079	0.16349	491.759	--	491.759	--	783.922	0.46472
692.32	0.17151	492	--	492	--	784.404	0.47402
692.561	0.18014	492.241	--	492.241	--	784.886	0.47816
692.802	0.18955	492.482	--	492.482	--	785.368	0.47641
693.043	0.19995	492.723	--	492.723	--	785.85	0.46924
693.284	0.21156	492.964	--	492.964	--	786.332	0.45778
693.525	0.22454	493.205	--	493.205	--	786.814	0.44349
693.766	0.23894	493.447	--	493.447	--	787.297	0.4281
694.007	0.25471	493.688	--	493.688	--	787.779	0.4137
694.248	0.27167	493.929	--	493.929	--	788.261	0.40248
694.489	0.28954	494.17	--	494.17	--	788.743	0.39597
694.73	0.30798	494.411	--	494.411	--	789.225	0.39433
694.971	0.32669	494.652	--	494.652	--	789.707	0.39599
695.212	0.3454	494.893	--	494.893	--	790.189	0.3984
695.453	0.36397	495.134	--	495.134	--	790.671	0.39913
695.694	0.38231	495.375	--	495.375	--	791.154	0.39691
695.936	0.4004	495.616	--	495.616	--	791.636	0.39178
696.177	0.4182	495.857	--	495.857	--	792.118	0.38444
696.418	0.4357	496.098	--	496.098	--	792.6	0.3755
696.659	0.45282	496.339	--	496.339	--	793.082	0.36505
696.9	0.46951	496.58	--	496.58	--	793.564	0.35298
697.141	0.48571	496.821	--	496.821	--	794.046	0.33956
697.382	0.50138	497.062	--	497.062	--	794.528	0.32569
697.623	0.51651	497.303	--	497.303	--	795.01	0.31254
697.864	0.5311	497.545	--	497.545	--	795.493	0.30089
698.105	0.54516	497.786	--	497.786	--	795.975	0.29078
698.346	0.55865	498.027	--	498.027	--	796.457	0.28185
698.587	0.57152	498.268	--	498.268	--	796.939	0.27398
698.828	0.5837	498.509	--	498.509	--	797.421	0.26765
699.069	0.59512	498.75	--	498.75	--	797.903	0.26351
699.31	0.60576	498.991	--	498.991	--	798.385	0.26152
699.551	0.61561	499.232	--	499.232	--	798.867	0.26022
699.793	0.62473	499.473	--	499.473	--	799.35	0.25712
700.034	0.63317	499.714	--	499.714	--	799.832	0.25004
700.274	0.641	499.955	--	499.955	--	800.314	0.23865
700.516	0.64829	500.196	--	500.196	--	800.796	0.22499
700.757	0.65506	500.437	--	500.437	--	801.278	0.21255
700.998	0.66129	500.678	--	500.678	--	801.76	0.20422
701.239	0.66694	500.919	--	500.919	--	802.242	0.20049
701.48	0.67197	501.16	--	501.16	--	802.724	0.19897
701.721	0.67634	501.401	--	501.401	--	803.207	0.19561
701.962	0.68006	501.642	--	501.642	--	803.689	0.18685
702.203	0.68317	501.884	--	501.884	--	804.171	0.17143
702.444	0.68575	502.125	--	502.125	--	804.653	0.15086
702.685	0.68793	502.366	--	502.366	--	805.135	0.12858
702.926	0.6898	502.607	--	502.607	--	805.617	0.10846
703.167	0.69143	502.848	--	502.848	--	806.099	0.0934
703.408	0.69282	503.089	--	503.089	--	806.581	0.08464
703.649	0.6939	503.33	--	503.33	--	807.063	0.08196
703.89	0.6946	503.571	--	503.571	--	807.545	0.08411
704.131	0.69484	503.812	--	503.812	--	808.028	0.0894
704.373	0.6946	504.053	--	504.053	--	808.51	0.09611
704.614	0.69393	504.294	--	504.294	--	808.992	0.10278
704.855	0.69294	504.535	--	504.535	--	809.474	0.10826
705.096	0.69179	504.776	--	504.776	--	809.956	0.11167
705.337	0.69056	505.017	--	505.017	--	810.438	0.11219
705.578	0.68929	505.258	--	505.258	--	810.92	0.10892
705.819	0.68795	505.499	--	505.499	--	811.403	0.10112
706.06	0.68646	505.74	--	505.74	--	811.885	0.08854
706.301	0.68475	505.981	--	505.981	--	812.367	0.07195
706.542	0.68281	506.223	--	506.223	--	812.849	0.05319
706.783	0.68074	506.464	--	506.464	--	813.331	0.03479
707.024	0.67867	506.705	--	506.705	--	813.813	0.01915
707.265	0.6768	506.946	--	506.946	--	814.295	0.00785
707.506	0.67523	507.187	--	507.187	--	814.777	0.00148
707.747	0.67397	507.428	--	507.428	--	815.259	0
707.988	0.67294	507.669	--	507.669	--	815.741	0.0033
708.23	0.67192	507.91	--	507.91	--	816.224	0.01158
708.471	0.67075	508.151	--	508.151	--	816.706	0.02523
708.712	0.66928	508.392	--	508.392	--	817.188	0.04438
708.953	0.66749	508.633	--	508.633	--	817.67	0.06849
709.194	0.66546	508.874	--	508.874	--	818.152	0.09642
709.435	0.66337	509.115	--	509.115	--	818.634	0.12669
709.676	0.66137	509.356	--	509.356	--	819.116	0.15788
709.917	0.65959	509.597	--	509.597	--	819.598	0.18884
710.158	0.65805	509.839	--	509.839	--	820.081	0.21869
710.399	0.65666	510.079	--	510.079	--	820.563	0.24682
710.64	0.6553	510.321	--	510.321	--	821.045	0.27302
710.881	0.6538	510.562	--	510.562	--	821.527	0.29766
711.122	0.65202	510.803	--	510.803	--	822.009	0.32172
711.363	0.6499	511.044	--	511.044	--	822.491	0.34643
711.604	0.64743	511.285	--	511.285	--	822.973	0.37267
711.845	0.64469	511.526	--	511.526	--	823.455	0.40034
712.086	0.64179	511.767	--	511.767	--	823.938	0.42833
712.327	0.63891	512.008	--	512.008	--	824.42	0.45496
712.568	0.63619	512.249	--	512.249	--	824.902	0.47892
712.81	0.63379	512.49	--	512.49	--	825.384	0.49987
713.051	0.6318	512.731	--	512.731	--	825.866	0.51861
713.292	0.63026	512.972	--	512.972	--	826.348	0.5367
713.533	0.62909	513.213	--	513.213	--	826.83	0.55563
713.774	0.62819	513.454	--	513.454	--	827.312	0.57632
714.015	0.62737	513.695	--	513.695	--	827.794	0.5988
714.256	0.62649	513.937	--	513.937	--	828.277	0.6224
714.497	0.6254	514.178	--	514.178	--	828.759	0.64612
714.738	0.62408	514.419	--	514.419	--	829.241	0.66901
714.979	0.62255	514.66	--	514.66	--	829.723	0.69045
715.22	0.62087	514.901	--	514.901	--	830.205	0.71014
715.461	0.61917	515.142	--	515.142	--	830.687	0.72801
715.702	0.61751	515.383	--	515.383	--	831.169	0.74393
715.943	0.61594	515.624	--	515.624	--	831.651	0.75742
716.184	0.61449	515.865	--	515.865	--	832.134	0.76749
716.426	0.61315	516.106	--	516.106	--	832.616	0.77297
716.667	0.61191	516.347	--	516.347	--	833.098	0.77307
716.908	0.61081	516.588	--	516.588	--	833.58	0.76811
717.149	0.60987	516.829	--	516.829	--	834.062	0.75991
717.39	0.60914	517.07	--	517.07	--	834.544	0.75141
717.631	0.60866	517.311	--	517.311	--	835.026	0.74574
717.872	0.60844	517.552	--	517.552	--	835.508	0.74482
718.113	0.60849	517.793	--	517.793	--	835.99	0.7486
718.354	0.60878	518.034	--	518.034	--	836.472	0.75518
718.595	0.60928	518.275	--	518.275	--	836.955	0.76185
718.836	0.60996	518.517	--	518.517	--	837.437	0.7666
719.077	0.61081	518.758	--	518.758	--	837.919	0.76902
719.318	0.61183	518.999	--	518.999	--	838.401	0.7703
719.559	0.61299	519.24	--	519.24	--	838.883	0.77234
719.8	0.61427	519.481	--	519.481	--	839.365	0.77648
720.041	0.61565	519.722	--	519.722	--	839.847	0.78283
720.282	0.61709	519.963	--	519.963	--	840.33	0.79023
720.523	0.61856	520.204	--	520.204	--	840.812	0.79707
720.764	0.62005	520.445	--	520.445	--	841.294	0.80197
721.006	0.62158	520.686	--	520.686	--	841.776	0.8042
721.247	0.62316	520.927	--	520.927	--	842.258	0.80365
721.488	0.62483	521.168	--	521.168	--	842.74	0.80043
721.729	0.62662	521.409	--	521.409	--	843.222	0.79469
721.97	0.62852	521.65	--	521.65	--	843.704	0.78672
722.211	0.6305	521.891	--	521.891	--	844.186	0.77725
722.452	0.63249	522.132	--	522.132	--	844.668	0.7676
722.693	0.63441	522.374	--	522.374	--	845.151	0.75952
722.934	0.63618	522.615	--	522.615	--	845.633	0.75459
723.175	0.63773	522.856	--	522.856	--	846.115	0.75345
723.416	0.63905	523.097	--	523.097	--	846.597	0.75542
723.657	0.64016	523.338	--	523.338	--	847.079	0.7587
723.898	0.64113	523.579	--	523.579	--	847.561	0.76109
724.139	0.64205	523.82	--	523.82	--	848.043	0.76102
724.38	0.64299	524.061	--	524.061	--	848.525	0.75827
724.621	0.644	524.302	--	524.302	--	849.008	0.75392
724.862	0.64509	524.543	--	524.543	--	849.49	0.74982
725.104	0.64623	524.784	--	524.784	--	849.972	0.74754
725.345	0.64736	525.025	--	525.025	--	850.454	0.74767
725.586	0.64841	525.266	--	525.266	--	850.936	0.74959
725.827	0.64936	525.507	--	525.507	--	851.418	0.75192
726.068	0.65021	525.748	--	525.748	--	851.9	0.75322
726.309	0.65097	525.989	--	525.989	--	852.382	0.7527
726.55	0.65168	526.231	--	526.231	--	852.865	0.75049
726.791	0.65241	526.471	--	526.471	--	853.347	0.74762
727.032	0.65315	526.712	--	526.712	--	853.829	0.74546
727.273	0.65392	526.954	--	526.954	--	854.311	0.74512
727.514	0.6547	527.195	--	527.195	--	854.793	0.74691
727.755	0.65548	527.436	--	527.436	--	855.275	0.75013
727.996	0.65623	527.677	--	527.677	--	855.757	0.75323
728.237	0.65695	527.918	--	527.918	--	856.239	0.7545
728.478	0.65765	528.159	--	528.159	--	856.721	0.75279
728.72	0.6583	528.4	--	528.4	--	857.204	0.7481
728.961	0.6589	528.641	--	528.641	--	857.686	0.74157
729.202	0.65943	528.882	--	528.882	--	858.168	0.73505
729.443	0.65988	529.123	--	529.123	--	858.65	0.73026
729.684	0.66026	529.364	--	529.364	--	859.132	0.72814
729.925	0.6606	529.605	--	529.605	--	859.614	0.72845
730.166	0.66093	529.846	--	529.846	--	860.096	0.73
730.407	0.66125	530.087	--	530.087	--	860.578	0.73118
730.648	0.66157	530.328	--	530.328	--	861.061	0.73048
730.889	0.66182	530.569	--	530.569	--	861.543	0.72707
731.13	0.66195	530.811	--	530.811	--	862.025	0.72097
731.371	0.66189	531.052	--	531.052	--	862.507	0.71305
731.612	0.66162	531.293	--	531.293	--	862.989	0.70468
731.853	0.66114	531.534	--	531.534	--	863.471	0.69735
732.094	0.66053	531.775	--	531.775	--	863.953	0.6922
732.335	0.65988	532.016	--	532.016	--	864.435	0.68981
732.576	0.65925	532.257	--	532.257	--	864.917	0.69009
732.817	0.65868	532.498	--	532.498	--	865.399	0.69253
733.058	0.65814	532.739	--	532.739	--	865.882	0.69632
733.3	0.65758	532.98	--	532.98	--	866.364	0.70061
733.541	0.65696	533.221	--	533.221	--	866.846	0.70452
733.782	0.65626	533.462	--	533.462	--	867.328	0.70721
734.023	0.65552	533.703	--	533.703	--	867.81	0.708
734.264	0.65481	533.944	--	533.944	--	868.292	0.70658
734.505	0.65421	534.185	--	534.185	--	868.774	0.70323
734.746	0.65373	534.426	--	534.426	--	869.256	0.69883
734.987	0.65334	534.668	--	534.668	--	869.739	0.69464
735.228	0.6529	534.909	--	534.909	--	870.221	0.6918
735.469	0.65226	535.15	--	535.15	--	870.703	0.69098
735.71	0.65127	535.391	--	535.391	--	871.185	0.69222
735.951	0.64985	535.632	--	535.632	--	871.667	0.69515
736.192	0.64803	535.873	--	535.873	--	872.149	0.69926
736.433	0.64591	536.114	--	536.114	--	872.631	0.70413
736.674	0.64366	536.355	--	536.355	--	873.113	0.70934
736.915	0.64141	536.596	--	536.596	--	873.596	0.71409
737.157	0.63925	536.837	--	536.837	--	874.078	0.71709
737.398	0.63718	537.078	--	537.078	--	874.56	0.71675
737.639	0.63518	537.319	--	537.319	--	875.042	0.71191
737.88	0.63318	537.56	--	537.56	--	875.524	0.70263
738.121	0.63113	537.801	--	537.801	--	876.006	0.69057
738.362	0.62904	538.042	--	538.042	--	876.488	0.67875
738.603	0.62696	538.283	--	538.283	--	876.97	0.67038
738.844	0.62494	538.524	--	538.524	--	877.452	0.66756
739.085	0.62301	538.765	--	538.765	--	877.935	0.67035
739.326	0.62115	539.006	--	539.006	--	878.417	0.67679
739.567	0.61929	539.248	--	539.248	--	878.899	0.68382
739.808	0.61735	539.489	--	539.489	--	879.381	0.68869
740.049	0.61523	539.73	--	539.73	--	879.863	0.68996
740.29	0.61289	539.971	--	539.971	--	880.345	0.68782
740.531	0.61037	540.212	--	540.212	--	880.827	0.68357
740.772	0.60771	540.453	--	540.453	--	881.309	0.6787
741.013	0.60501	540.694	--	540.694	--	881.792	0.67424
741.255	0.6023	540.935	--	540.935	--	882.274	0.67056
741.495	0.59961	541.176	--	541.176	--	882.756	0.66769
741.737	0.5969	541.417	--	541.417	--	883.238	0.66564
741.978	0.5941	541.658	--	541.658	--	883.72	0.66451
742.219	0.59114	541.899	--	541.899	--	884.202	0.66437
742.46	0.58798	542.14	--	542.14	--	884.684	0.665
742.701	0.58463	542.381	--	542.381	--	885.166	0.66596
742.942	0.5811	542.622	--	542.622	--	885.648	0.6668
743.183	0.57743	542.864	--	542.864	--	886.131	0.66731
743.424	0.57364	543.105	--	543.105	--	886.613	0.66765
743.665	0.56972	543.346	--	543.346	--	887.095	0.66815
743.906	0.56565	543.587	--	543.587	--	887.577	0.66904
744.147	0.56138	543.828	--	543.828	--	888.059	0.67032
744.388	0.55687	544.069	--	544.069	--	888.541	0.67181
744.629	0.55213	544.31	--	544.31	--	889.023	0.67346
744.87	0.54714	544.551	--	544.551	--	889.505	0.67532
745.111	0.54192	544.792	--	544.792	--	889.987	0.67733
745.352	0.53645	545.033	--	545.033	--	890.47	0.67907
745.593	0.53071	545.274	--	545.274	--	890.952	0.67957
745.835	0.52463	545.515	--	545.515	--	891.434	0.67772
746.076	0.51818	545.756	--	545.756	--	891.916	0.67288
746.317	0.51131	545.997	--	545.997	--	892.398	0.66554
746.558	0.50405	546.238	--	546.238	--	892.88	0.65737
746.799	0.49645	546.479	--	546.479	--	893.362	0.65072
747.04	0.48858	546.72	--	546.72	--	893.844	0.64766
747.281	0.48053	546.961	--	546.961	--	894.327	0.6491
747.522	0.47232	547.202	--	547.202	--	894.809	0.65444
747.763	0.46395	547.444	--	547.444	--	895.291	0.6619
748.004	0.45536	547.685	--	547.685	--	895.773	0.66918
748.245	0.44649	547.926	--	547.926	--	896.255	0.6743
748.486	0.43727	548.167	--	548.167	--	896.737	0.67608
748.727	0.42766	548.408	--	548.408	--	897.219	0.67441
748.968	0.41767	548.649	--	548.649	--	897.701	0.67007
749.209	0.40737	548.89	--	548.89	--	898.183	0.66444
749.45	0.3968	549.131	--	549.131	--	898.666	0.65911
749.692	0.38602	549.372	--	549.372	--	899.148	0.65547
749.933	0.37504	549.613	--	549.613	--	899.63	0.65438
750.174	0.36384	549.854	--	549.854	--	900.112	0.65604
750.415	0.35241	550.095	0.83889	550.095	0.89962	900.594	0.65998
750.656	0.3407	550.336	0.91591	550.336	1.00954	901.076	0.66529
750.897	0.32873	550.577	0.97561	550.577	1.09198	901.558	0.67082
751.138	0.31651	550.818	0.99941	550.818	1.11958	902.04	0.67552
751.379	0.30408	551.059	0.97621	551.059	1.07655	902.523	0.67865
751.62	0.29151	551.301	0.90966	551.301	0.96952	903.005	0.6799
751.861	0.27884	551.542	0.81673	551.542	0.82493	903.487	0.67947
752.102	0.26613	551.783	0.71774	551.783	0.67378	903.969	0.67793
752.343	0.25342	552.024	0.62759	552.024	0.5383	904.451	0.67596
752.584	0.24079	552.265	0.55391	552.265	0.42934	904.933	0.67408
752.825	0.22829	552.506	0.49756	552.506	0.34742	905.415	0.67252
753.066	0.21601	552.747	0.45625	552.747	0.28821	905.897	0.6712
753.307	0.20401	552.988	0.42735	552.988	0.24699	906.38	0.66999
753.548	0.19235	553.229	0.40981	553.229	0.22182	906.862	0.66895
753.79	0.18107	553.47	0.40509	553.47	0.21496	907.344	0.66839
754.031	0.17019	553.711	0.41698	553.711	0.23259	907.826	0.66871
754.272	0.15974	553.952	0.45012	553.952	0.28235	908.308	0.67013
754.513	0.14974	554.193	0.50864	554.193	0.37107	908.79	0.6724
754.754	0.1403	554.434	0.59354	554.434	0.50063	909.272	0.6748
754.995	0.13153	554.675	0.7004	554.675	0.66434	909.754	0.6763
755.236	0.1236	554.916	0.81513	554.916	0.84047	910.236	0.67588
755.477	0.11667	555.158	0.91348	555.158	0.99176	910.718	0.67284
755.718	0.1109	555.399	0.97001	555.399	1.07927	911.201	0.66715
755.959	0.10637	555.639	0.97058	555.639	1.08169	911.683	0.65948
756.2	0.10313	555.881	0.92242	555.881	1.01057	912.165	0.6512
756.441	0.10119	556.122	0.84694	556.122	0.89884	912.647	0.64401
756.682	0.10051	556.363	0.76801	556.363	0.78285	913.129	0.63943
756.923	0.10108	556.604	0.70235	556.604	0.6876	913.611	0.63822
757.164	0.10289	556.845	0.65802	556.845	0.62474	914.093	0.64005
757.405	0.10595	557.086	0.63837	557.086	0.59879	914.575	0.64361
757.646	0.1103	557.327	0.64383	557.327	0.61022	915.058	0.64718
757.888	0.116	557.568	0.67372	557.568	0.65829	915.54	0.64936
758.129	0.12312	557.809	0.72643	557.809	0.74138	916.022	0.6496
758.37	0.13172	558.05	0.79845	558.05	0.85524	916.504	0.64821
758.611	0.14186	558.291	0.88258	558.291	0.98973	916.986	0.64604
758.852	0.15359	558.532	0.96415	558.532	1.1224	917.468	0.64391
759.093	0.16692	558.773	1.02178	558.773	1.21908	917.95	0.64236
759.334	0.18182	559.014	1.03294	559.014	1.24254	918.432	0.64162
759.575	0.19822	559.255	0.98475	559.255	1.17012	918.914	0.64182
759.816	0.21602	559.496	0.8846	559.496	1.01203	919.397	0.64313
760.057	0.23505	559.737	0.75615	559.737	0.80582	919.879	0.64569
760.298	0.25512	559.979	0.62706	559.979	0.59659	920.361	0.64944
760.539	0.27604	560.22	0.51688	560.22	0.41687	920.843	0.65391
760.78	0.29761	560.461	0.43617	560.461	0.28462	921.325	0.65834
761.021	0.31961	560.702	0.38933	560.702	0.20751	921.807	0.66197
761.262	0.34185	560.943	0.37703	560.943	0.18674	922.289	0.66437
761.503	0.36413	561.184	0.39927	561.184	0.22217	922.771	0.66552
761.744	0.38624	561.425	0.45575	561.425	0.3129	923.254	0.66566
761.986	0.40799	561.666	0.54598	561.666	0.45755	923.736	0.665
762.227	0.42921	561.907	0.66685	561.907	0.65042	924.218	0.66343
762.468	0.44972	562.148	0.80967	562.148	0.87677	924.7	0.66061
762.709	0.46941	562.389	0.95856	562.389	1.11059	925.182	0.65631
762.95	0.4882	562.63	1.088	562.63	1.31086	925.664	0.65068
763.191	0.50601	562.871	1.17005	562.871	1.43349	926.146	0.64456
763.432	0.5228	563.112	1.18733	563.112	1.45215	926.628	0.63924
763.673	0.5385	563.353	1.14265	563.353	1.37301	927.111	0.636
763.914	0.55307	563.595	1.05699	563.595	1.23076	927.593	0.63557
764.155	0.56642	563.836	0.95597	563.836	1.0666	928.075	0.6378
764.396	0.57852	564.077	0.86128	564.077	0.91472	928.557	0.64168
764.637	0.58933	564.318	0.78539	564.318	0.79425	929.039	0.64588
764.878	0.59888	564.559	0.73298	564.559	0.71183	929.521	0.64929
765.119	0.60725	564.8	0.70451	564.8	0.66752	930.003	0.65156
765.36	0.61455	565.041	0.69761	565.041	0.65728	930.485	0.65312
765.601	0.62094	565.282	0.70851	565.282	0.6753	930.967	0.65484
765.842	0.62661	565.523	0.73191	565.523	0.71389	931.449	0.65749
766.083	0.63171	565.764	0.76112	565.764	0.76358	931.932	0.66118
766.325	0.63639	566.005	0.78768	566.005	0.8121	932.414	0.66528
766.566	0.64073	566.246	0.80103	566.246	0.84343	932.896	0.66865
766.807	0.64475	566.487	0.79138	566.487	0.84164	933.378	0.67021
767.048	0.64843	566.728	0.75255	566.728	0.79522	933.86	0.66948
767.289	0.65168	566.969	0.68521	566.969	0.70251	934.342	0.66682
767.53	0.65443	567.21	0.59764	567.21	0.57409	934.824	0.66329
767.771	0.65659	567.451	0.50267	567.451	0.42873	935.307	0.66015
768.012	0.65814	567.692	0.41354	567.692	0.28714	935.789	0.65828
768.253	0.65911	567.933	0.33969	567.933	0.16502	936.271	0.65788
768.494	0.65954	568.175	0.28709	568.175	0.07306	936.753	0.65842
768.735	0.65954	568.416	0.2587	568.416	0.01724	937.235	0.65907
768.976	0.65918	568.657	0.25541	568.657	0	937.717	0.65921
769.217	0.65852	568.898	0.27753	568.898	0.02286	938.199	0.65869
769.458	0.65756	569.139	0.3253	569.139	0.08706	938.681	0.65784
769.699	0.65628	569.38	0.39956	569.38	0.1947	939.163	0.65705
769.94	0.65464	569.621	0.50133	569.621	0.34826	939.645	0.65648
770.182	0.65261	569.862	0.63155	569.862	0.55011	940.128	0.65589
770.423	0.6502	570.103	0.79031	570.103	0.80134	940.61	0.65484
770.664	0.64744	570.344	0.97285	570.344	1.09539	941.092	0.65298
770.905	0.64442	570.585	1.16556	570.585	1.41141	941.574	0.6504
771.146	0.64122	570.826	1.34248	570.826	1.70832	942.056	0.64752
771.387	0.6379	571.067	1.46545	571.067	1.92393	942.538	0.64492
771.628	0.63453	571.308	1.5	571.308	2	943.02	0.64313
771.869	0.6311	571.549	1.43681	571.549	1.91732	943.502	0.64246
772.11	0.62761	571.79	1.29968	571.79	1.71048	943.985	0.64307
772.351	0.62404	572.032	1.1297	572.032	1.44404	944.467	0.64494
772.592	0.62038	572.273	0.96291	572.273	1.17652	944.949	0.64784
772.833	0.6166	572.514	0.82188	572.514	0.94586	945.431	0.65118
773.074	0.61273	572.755	0.71475	572.755	0.76689	945.913	0.65406
773.315	0.60879	572.996	0.64147	572.996	0.64107	946.395	0.65554
773.556	0.60482	573.237	0.59829	573.237	0.56361	946.877	0.65505
773.797	0.60085	573.478	0.57977	573.478	0.52653	947.359	0.65273
774.038	0.59692	573.719	0.58007	573.719	0.52088	947.841	0.64948
774.279	0.59307	573.96	0.5933	573.96	0.53714	948.324	0.64654
774.52	0.58932	574.201	0.61425	574.201	0.56657	948.806	0.64491
774.762	0.58567	574.442	0.63815	574.442	0.60092	949.288	0.64495
775.003	0.58213	574.683	0.66074	574.683	0.633	949.77	0.64616
775.244	0.57871	574.924	0.67881	574.924	0.65775	950.252	0.64752
775.485	0.57541	575.165	0.69016	575.165	0.67232	950.734	0.64789
775.726	0.57225	575.406	0.6943	575.406	0.67702	951.216	0.6465
775.967	0.56927	575.647	0.69275	575.647	0.67536	951.698	0.64323
776.208	0.56649	575.888	0.68927	575.888	0.67407	952.181	0.63861
776.449	0.56395	576.13	0.68936	576.13	0.68188	952.663	0.6337
776.69	0.56166	576.371	0.69888	576.371	0.70745	953.145	0.62972
776.931	0.55961	576.612	0.72378	576.612	0.75889	953.627	0.62761
777.172	0.5578	576.853	0.76879	576.853	0.84202	954.109	0.62769
777.413	0.55622	577.094	0.83676	577.094	0.95951	954.591	0.62949
777.654	0.55491	577.335	0.92751	577.335	1.10905	955.073	0.63193
777.895	0.55393	577.576	1.03636	577.576	1.28148	955.555	0.63373
778.136	0.55337	577.817	1.15355	577.817	1.46016	956.038	0.63404
778.377	0.55334	578.058	1.26248	578.058	1.61905	956.52	0.63278
778.619	0.55391	578.299	1.34327	578.299	1.72876	957.002	0.63073
778.86	0.55512	578.54	1.37848	578.54	1.76535	957.484	0.62921
779.101	0.55692	578.781	1.35887	578.781	1.71848	957.966	0.62956
779.342	0.55924	579.022	1.28766	579.022	1.59628	958.448	0.63253
779.583	0.56194	579.263	1.17822	579.263	1.42072	958.93	0.63802
779.824	0.56492	579.504	1.04869	579.504	1.21932	959.412	0.64493
780.065	0.56808	579.745	0.91585	579.745	1.01641	959.894	0.65157
780.306	0.57138	579.986	0.79225	579.986	0.82966	960.376	0.65613
780.547	0.57485	580.227	0.68609	580.227	0.67042	960.859	0.65746
780.788	0.57849	580.469	0.60104	580.469	0.54373	961.341	0.65549
781.029	0.58235	580.71	0.53827	580.71	0.45117	961.823	0.65138
781.27	0.58641	580.951	0.49752	580.951	0.39232	962.305	0.64702
781.511	0.59066	581.192	0.47753	581.192	0.36518	962.787	0.64432
781.752	0.59501	581.433	0.4769	581.433	0.36726	963.269	0.64428
781.993	0.59938	581.674	0.49415	581.674	0.39564	963.751	0.64655
782.234	0.60366	581.915	0.52782	581.915	0.44724	964.234	0.64965
782.476	0.60778	582.156	0.57595	582.156	0.51817	964.716	0.65165
782.717	0.61163	582.397	0.63539	582.397	0.60298	965.198	0.65106
782.958	0.61516	582.638	0.70155	582.638	0.69459	965.68	0.6475
783.199	0.61834	582.879	0.76705	582.879	0.78254	966.162	0.64173
783.44	0.62117	583.12	0.82248	583.12	0.85422	966.644	0.63521
783.681	0.62367	583.361	0.85888	583.361	0.89821	967.126	0.62953
783.922	0.62593	583.602	0.87026	583.602	0.90764	967.608	0.62593
784.163	0.62805	583.843	0.85669	583.843	0.88402	968.09	0.6251
784.404	0.63013	584.085	0.82395	584.085	0.8363	968.572	0.62716
784.645	0.63227	584.326	0.78117	584.326	0.77748	969.055	0.63178
784.886	0.63452	584.567	0.73703	584.567	0.71934	969.537	0.6382
785.127	0.63686	584.808	0.69724	584.808	0.6692	970.019	0.64533
785.368	0.63922	585.049	0.66477	585.049	0.63032	970.501	0.65205
785.609	0.64151	585.29	0.64005	585.29	0.60246	970.983	0.65741
785.85	0.64362	585.531	0.6225	585.531	0.58416	971.465	0.66093
786.091	0.64546	585.772	0.61179	585.772	0.57455	971.947	0.66262
786.332	0.647	586.013	0.60847	586.013	0.57441	972.429	0.66269
786.573	0.64826	586.254	0.61394	586.254	0.58595	972.912	0.66132
786.814	0.64932	586.495	0.62969	586.495	0.61146	973.394	0.65838
787.056	0.65025	586.736	0.65596	586.736	0.65119	973.876	0.65364
787.297	0.65115	586.977	0.69061	586.977	0.7015	974.358	0.647
787.538	0.65209	587.218	0.72828	587.218	0.75362	974.84	0.63887
787.779	0.65311	587.459	0.76169	587.459	0.79594	975.322	0.63023
788.02	0.65423	587.7	0.78348	587.7	0.81729	975.804	0.62247
788.261	0.65541	587.941	0.78963	587.941	0.81252	976.286	0.61692
788.502	0.65662	588.182	0.78165	588.182	0.78559	976.769	0.61451
788.743	0.65782	588.423	0.76578	588.423	0.7481	977.251	0.61547
788.984	0.65898	588.665	0.75022	588.665	0.71432	977.733	0.6194
789.225	0.66009	588.906	0.74119	588.906	0.69486	978.215	0.62539
789.466	0.66115	589.147	0.74183	589.147	0.69492	978.697	0.63232
789.707	0.6622	589.388	0.75143	589.388	0.71311	979.179	0.63908
789.948	0.6633	589.629	0.76654	589.629	0.74329	979.661	0.64476
790.189	0.6645	589.87	0.78239	589.87	0.77677	980.143	0.6487
790.43	0.66587	590.111	0.79515	590.111	0.80606	980.625	0.65051
790.671	0.66743	590.352	0.80346	590.352	0.8277	981.107	0.65003
790.913	0.6692	590.593	0.80817	590.593	0.84208	981.59	0.64732
791.154	0.67115	590.834	0.81096	590.834	0.85136	982.072	0.64268
791.395	0.67324	591.075	0.81215	591.075	0.85609	982.554	0.63662
791.636	0.6754	591.316	0.80952	591.316	0.85302	983.036	0.62984
791.877	0.67756	591.557	0.79885	591.557	0.83579	983.518	0.62307
792.118	0.67968	591.798	0.77635	591.798	0.7987	984	0.61696
792.359	0.68173	592.039	0.74125	592.039	0.74081	984.482	0.6119
792.6	0.6837	592.28	0.69768	592.28	0.66886	984.965	0.60804
792.841	0.68565	592.521	0.65329	592.521	0.59523	985.447	0.60537
793.082	0.68765	592.763	0.61714	592.763	0.53451	985.929	0.60387
793.323	0.68976	593.004	0.59625	593.004	0.49807	986.411	0.60354
793.564	0.69208	593.245	0.59458	593.245	0.49239	986.893	0.60444
793.805	0.69463	593.486	0.61279	593.486	0.51875	987.375	0.6065
794.046	0.69745	593.727	0.64844	593.727	0.57347	987.857	0.60955
794.287	0.7005	593.968	0.69665	593.968	0.64894	988.339	0.61327
794.528	0.7037	594.209	0.75105	594.209	0.73501	988.821	0.61732
794.769	0.70696	594.45	0.80598	594.45	0.8225	989.303	0.62141
795.01	0.71018	594.691	0.85734	594.691	0.90449	989.786	0.62531
795.252	0.71326	594.932	0.90289	594.932	0.97688	990.268	0.62882
795.493	0.71613	595.173	0.94099	595.173	1.03665	990.75	0.63165
795.734	0.71873	595.414	0.96862	595.414	1.07884	991.232	0.63336
795.975	0.72105	595.655	0.98059	595.655	1.09537	991.714	0.63347
796.216	0.72305	595.896	0.97152	595.896	1.07822	992.196	0.63157
796.457	0.72474	596.137	0.93893	596.137	1.0241	992.678	0.62758
796.698	0.72614	596.378	0.88665	596.378	0.93953	993.16	0.62186
796.939	0.72725	596.62	0.8241	596.62	0.83945	993.643	0.61524
797.18	0.72812	596.861	0.76358	596.861	0.74293	994.125	0.60889
797.421	0.7288	597.102	0.71566	597.102	0.66605	994.607	0.60397
797.662	0.72935	597.343	0.68626	597.343	0.61763	995.089	0.60123
797.903	0.72982	597.584	0.67701	597.584	0.59987	995.571	0.6008
798.144	0.73025	597.825	0.68499	597.825	0.60824	996.053	0.60214
798.385	0.73067	598.066	0.7042	598.066	0.63374	996.535	0.60433
798.626	0.73107	598.307	0.72647	598.307	0.66454	997.017	0.6065
798.867	0.73146	598.548	0.74455	598.548	0.69026	997.5	0.60809
799.109	0.73181	598.789	0.75445	598.789	0.70546	997.982	0.60892
799.35	0.73212	599.03	0.75639	599.03	0.71064	998.464	0.60891
799.591	0.73236	599.271	0.75383	599.271	0.71073	998.946	0.60778
799.832	0.73252	599.512	0.75083	599.512	0.71109	999.428	0.60501
800.073	0.73258	599.753	0.74982	599.753	0.7144	999.91	0.60017
800.314	0.73252	599.994	0.75032	599.994	0.71902	1000.39	0.59348
800.555	0.7323	600.235	0.74966	600.235	0.72029	1000.87	0.58625
800.796	0.73192	600.476	0.74478	600.476	0.71341	1001.36	0.58067
801.037	0.73137	600.717	0.73461	600.717	0.69705	1001.84	0.57911
801.278	0.73068	600.958	0.72122	600.958	0.67497	1002.32	0.58308
801.519	0.72989	601.2	0.70948	601.2	0.65516	1002.8	0.59239
801.76	0.72907	601.441	0.70477	601.441	0.6461	1003.28	0.60509
802.001	0.72826	601.682	0.71126	601.682	0.65414	1003.77	0.61808
802.242	0.72749	601.923	0.73017	601.923	0.68086	1004.25	0.62834
802.483	0.72679	602.164	0.75927	602.164	0.72254	1004.73	0.634
802.724	0.72614	602.405	0.79298	602.405	0.77052	1005.21	0.6349
802.966	0.72553	602.646	0.82394	602.646	0.81382	1005.7	0.63239
803.207	0.72493	602.887	0.84605	602.887	0.84376	1006.18	0.62862
803.447	0.72433	603.128	0.85632	603.128	0.85671	1006.66	0.62557
803.689	0.7237	603.369	0.85601	603.369	0.85549	1007.14	0.62435
803.93	0.72304	603.61	0.84886	603.61	0.84635	1007.62	0.62506
804.171	0.72234	603.851	0.83887	603.851	0.83534	1008.11	0.62695
804.412	0.72159	604.092	0.82787	604.092	0.82466	1008.59	0.62902
804.653	0.72078	604.333	0.81518	604.333	0.81217	1009.07	0.63046
804.894	0.71992	604.574	0.79861	604.574	0.79304	1009.55	0.63086
805.135	0.71903	604.815	0.77666	604.815	0.76353	1010.03	0.63015
805.376	0.71813	605.057	0.75022	605.057	0.72404	1010.52	0.62833
805.617	0.71725	605.298	0.72307	605.298	0.68014	1011	0.62534
805.858	0.71641	605.539	0.70049	605.539	0.64051	1011.48	0.6211
806.099	0.7156	605.78	0.68716	605.78	0.61348	1011.96	0.61564
806.34	0.71481	606.021	0.68583	606.021	0.60479	1012.45	0.60937
806.581	0.71401	606.262	0.69602	606.262	0.61525	1012.93	0.60304
806.822	0.71317	606.503	0.71432	606.503	0.64083	1013.41	0.59754
807.063	0.71227	606.744	0.73495	606.744	0.67337	1013.89	0.59356
807.304	0.71129	606.985	0.7521	606.985	0.70386	1014.37	0.59133
807.545	0.71024	607.226	0.7619	607.226	0.72536	1014.86	0.59054
807.787	0.70915	607.467	0.76386	607.467	0.73553	1015.34	0.5906
808.028	0.70803	607.708	0.76058	607.708	0.73683	1015.82	0.59084
808.269	0.70691	607.949	0.75606	607.949	0.73428	1016.3	0.59083
808.51	0.70582	608.19	0.75347	608.19	0.73239	1016.78	0.59044
808.751	0.70476	608.431	0.75373	608.431	0.73283	1017.27	0.58978
808.992	0.70375	608.672	0.75564	608.672	0.73444	1017.75	0.58913
809.233	0.7028	608.913	0.75705	608.913	0.73473	1018.23	0.58877
809.474	0.70192	609.154	0.75673	609.154	0.7324	1018.71	0.58894
809.715	0.70112	609.396	0.75567	609.396	0.7292	1019.19	0.58979
809.956	0.70042	609.637	0.75719	609.637	0.73013	1019.68	0.59142
810.197	0.69983	609.878	0.76542	609.878	0.7412	1020.16	0.59385
810.438	0.69935	610.119	0.78372	610.119	0.76724	1020.64	0.59707
810.679	0.69898	610.36	0.81261	610.36	0.80889	1021.12	0.60094
810.92	0.69871	610.601	0.84908	610.601	0.86164	1021.61	0.60516
811.161	0.69853	610.842	0.88634	610.842	0.91548	1022.09	0.60931
811.403	0.69842	611.083	0.91585	611.083	0.95789	1022.57	0.61286
811.644	0.69835	611.324	0.93082	611.324	0.97892	1023.05	0.61539
811.885	0.69827	611.565	0.92858	611.565	0.97482	1023.53	0.61674
812.126	0.69815	611.806	0.91203	611.806	0.94992	1024.02	0.61706
812.367	0.69795	612.047	0.88716	612.047	0.91307	1024.5	0.61675
812.608	0.69766	612.288	0.86038	612.288	0.87356	1024.98	0.61628
812.849	0.69729	612.529	0.83536	612.529	0.83661	1025.46	0.61608
813.09	0.69686	612.77	0.8126	612.77	0.80267	1025.94	0.61634
813.331	0.69642	613.011	0.79031	613.011	0.76892	1026.43	0.61711
813.572	0.69603	613.253	0.76645	613.253	0.73236	1026.91	0.61831
813.813	0.69571	613.494	0.74055	613.494	0.69249	1027.39	0.61975
814.054	0.69549	613.735	0.71474	613.735	0.65275	1027.87	0.62119
814.295	0.69536	613.976	0.69296	613.976	0.61932	1028.36	0.62234
814.536	0.69527	614.217	0.67975	614.217	0.59901	1028.84	0.6229
814.777	0.69519	614.458	0.67871	614.458	0.59703	1029.32	0.62272
815.018	0.69509	614.699	0.69131	614.699	0.6152	1029.8	0.62187
815.259	0.69493	614.94	0.71676	614.94	0.65185	1030.28	0.62058
815.5	0.69471	615.181	0.75209	615.181	0.70217	1030.77	0.61914
815.741	0.69441	615.422	0.79329	615.422	0.76013	1031.25	0.61768
815.982	0.69403	615.663	0.83582	615.663	0.81937	1031.73	0.6161
816.224	0.69357	615.904	0.87566	615.904	0.87475	1032.21	0.6142
816.465	0.69299	616.145	0.90977	616.145	0.92284	1032.69	0.61184
816.706	0.69226	616.386	0.93554	616.386	0.96069	1033.18	0.60919
816.947	0.69134	616.627	0.95039	616.627	0.98482	1033.66	0.60672
817.188	0.69023	616.868	0.95186	616.868	0.99124	1034.14	0.60489
817.429	0.6889	617.109	0.9383	617.109	0.97635	1034.62	0.60398
817.67	0.68738	617.351	0.91041	617.351	0.93975	1035.1	0.6038
817.911	0.68572	617.592	0.87191	617.592	0.88568	1035.59	0.60393
818.152	0.68398	617.833	0.82931	617.833	0.82308	1036.07	0.60391
818.393	0.68223	618.074	0.78997	618.074	0.76284	1036.55	0.60357
818.634	0.68054	618.315	0.75979	618.315	0.71426	1037.03	0.60303
818.875	0.67895	618.556	0.74253	618.556	0.68376	1037.52	0.60247
819.116	0.67748	618.797	0.7388	618.797	0.67301	1038	0.60196
819.357	0.67612	619.038	0.7464	619.038	0.67945	1038.48	0.60135
819.598	0.67484	619.279	0.7609	619.279	0.69697	1038.96	0.60053
819.84	0.6736	619.52	0.77706	619.52	0.71806	1039.44	0.59961
820.081	0.67238	619.761	0.79021	619.761	0.73591	1039.93	0.59899
820.322	0.67118	620.002	0.7973	620.002	0.74592	1040.41	0.59915
820.563	0.67002	620.243	0.79761	620.243	0.74691	1040.89	0.60027
820.804	0.66894	620.484	0.79216	620.484	0.74021	1041.37	0.60199
821.045	0.66801	620.725	0.78276	620.725	0.72831	1041.85	0.60352
821.286	0.66728	620.966	0.77107	620.966	0.71342	1042.34	0.60397
821.527	0.66678	621.207	0.75843	621.207	0.69729	1042.82	0.60276
821.768	0.66654	621.448	0.74622	621.448	0.68163	1043.3	0.5998
822.009	0.66653	621.69	0.73615	621.69	0.66871	1043.78	0.5953
822.25	0.66675	621.931	0.7306	621.931	0.66182	1044.26	0.58969
822.491	0.66717	622.172	0.73234	622.172	0.66489	1044.75	0.5835
822.732	0.66775	622.413	0.7436	622.413	0.68119	1045.23	0.57747
822.973	0.66846	622.654	0.76537	622.654	0.71224	1045.71	0.57269
823.214	0.6693	622.895	0.79646	622.895	0.75636	1046.19	0.57035
823.455	0.67022	623.136	0.83331	623.136	0.80847	1046.68	0.57132
823.696	0.67123	623.377	0.86982	623.377	0.85976	1047.16	0.57557
823.938	0.67229	623.618	0.89879	623.618	0.8998	1047.64	0.58193
824.179	0.67341	623.859	0.91434	623.859	0.92009	1048.12	0.58841
824.42	0.67456	624.1	0.91342	624.1	0.91624	1048.6	0.59307
824.661	0.67574	624.341	0.89698	624.341	0.88969	1049.09	0.59486
824.902	0.67693	624.582	0.86892	624.582	0.84615	1049.57	0.59403
825.143	0.67811	624.823	0.83442	624.823	0.79329	1050.05	0.59181
825.384	0.67923	625.064	0.7981	625.064	0.73797	1050.53	0.58959
825.625	0.68026	625.305	0.76311	625.305	0.68502	1051.01	0.58806
825.866	0.68117	625.547	0.73163	625.547	0.63791	1051.5	0.58686
826.107	0.68191	625.788	0.70514	625.788	0.5991	1051.98	0.585
826.348	0.68247	626.029	0.68497	626.029	0.57069	1052.46	0.58162
826.589	0.68285	626.27	0.67271	626.27	0.55504	1052.94	0.5767
826.83	0.68308	626.511	0.66978	626.511	0.55407	1053.42	0.5712
827.071	0.68319	626.752	0.67718	626.752	0.56885	1053.91	0.56656
827.312	0.68323	626.993	0.69497	626.993	0.59895	1054.39	0.56394
827.553	0.68324	627.234	0.72198	627.234	0.64214	1054.87	0.56368
827.794	0.68328	627.475	0.7557	627.475	0.69424	1055.35	0.56517
828.035	0.68339	627.716	0.79241	627.716	0.74951	1055.84	0.56747
828.277	0.68359	627.957	0.8282	627.957	0.80215	1056.32	0.56983
828.518	0.68388	628.198	0.85947	628.198	0.8471	1056.8	0.57213
828.759	0.68425	628.439	0.88363	628.439	0.88097	1057.28	0.57473
829	0.68466	628.68	0.89946	628.68	0.90237	1057.76	0.578
829.241	0.68503	628.921	0.90669	628.921	0.91125	1058.25	0.58177
829.482	0.68533	629.162	0.90564	629.162	0.9083	1058.73	0.58529
829.723	0.68551	629.403	0.89702	629.403	0.89455	1059.21	0.58753
829.964	0.68558	629.644	0.88204	629.644	0.87171	1059.69	0.5878
830.205	0.68556	629.885	0.86274	629.885	0.84276	1060.17	0.58621
830.446	0.6855	630.127	0.8419	630.127	0.81179	1060.66	0.5837
830.687	0.68547	630.368	0.82297	630.368	0.78401	1061.14	0.58146
830.928	0.68551	630.609	0.80926	630.609	0.76436	1061.62	0.58028
831.169	0.68564	630.85	0.8029	630.85	0.75607	1062.1	0.58005
831.41	0.68584	631.091	0.80446	631.091	0.75987	1062.59	0.57985
831.651	0.68608	631.332	0.81238	631.332	0.77316	1063.07	0.57848
831.893	0.6863	631.573	0.82335	631.573	0.79063	1063.55	0.57531
832.134	0.68647	631.814	0.83268	631.814	0.80479	1064.03	0.57071
832.375	0.68657	632.055	0.83596	632.055	0.80867	1064.51	0.56601
832.616	0.68659	632.296	0.83054	632.296	0.79816	1065	0.5629
832.857	0.68654	632.537	0.81629	632.537	0.77322	1065.48	0.56263
833.098	0.68641	632.778	0.79568	632.778	0.73802	1065.96	0.56551
833.339	0.6862	633.019	0.77263	633.019	0.69901	1066.44	0.57087
833.58	0.68591	633.26	0.75147	633.26	0.66328	1066.92	0.57735
833.821	0.68556	633.501	0.73558	633.501	0.63634	1067.41	0.58345
834.062	0.68515	633.742	0.7272	633.742	0.62173	1067.89	0.58801
834.303	0.68474	633.984	0.7276	633.984	0.62128	1068.37	0.59031
834.544	0.68439	634.225	0.73715	634.225	0.63529	1068.85	0.59017
834.785	0.68414	634.466	0.75569	634.466	0.66308	1069.34	0.58779
835.026	0.68403	634.707	0.78237	634.707	0.70293	1069.82	0.58367
835.267	0.68405	634.948	0.81559	634.948	0.75204	1070.3	0.57842
835.508	0.68417	635.189	0.85245	635.189	0.80585	1070.78	0.57268
835.749	0.68432	635.43	0.88847	635.43	0.85767	1071.26	0.567
835.99	0.68443	635.671	0.91837	635.671	0.89986	1071.75	0.56179
836.231	0.68443	635.912	0.93678	635.912	0.92475	1072.23	0.55736
836.472	0.68428	636.153	0.94008	636.153	0.92741	1072.71	0.55395
836.714	0.684	636.394	0.92795	636.394	0.9077	1073.19	0.55168
836.955	0.6836	636.635	0.9036	636.635	0.87053	1073.67	0.5505
837.196	0.68312	636.876	0.87272	636.876	0.82431	1074.16	0.55016
837.437	0.68259	637.117	0.84119	637.117	0.77759	1074.64	0.55021
837.678	0.68205	637.358	0.81405	637.358	0.73761	1075.12	0.55024
837.919	0.68153	637.599	0.79421	637.599	0.70847	1075.6	0.55008
838.16	0.68103	637.841	0.78235	637.841	0.69102	1076.08	0.5499
838.401	0.68057	638.082	0.77749	638.082	0.68374	1076.57	0.55011
838.642	0.68017	638.323	0.77757	638.323	0.68356	1077.05	0.55107
838.883	0.67983	638.564	0.78032	638.564	0.68719	1077.53	0.55285
839.124	0.67954	638.805	0.78366	638.805	0.69157	1078.01	0.55518
839.365	0.67929	639.046	0.7862	639.046	0.69472	1078.5	0.55756
839.606	0.67906	639.287	0.78721	639.287	0.69561	1078.98	0.55962
839.847	0.67882	639.528	0.78646	639.528	0.69388	1079.46	0.56124
840.088	0.67853	639.769	0.78401	639.769	0.68963	1079.94	0.56257
840.33	0.6782	640.01	0.78016	640.01	0.68328	1080.42	0.5639
840.571	0.67784	640.251	0.77546	640.251	0.67569	1080.91	0.56536
840.812	0.6775	640.492	0.77083	640.492	0.66818	1081.39	0.56684
841.053	0.67721	640.733	0.76743	640.733	0.66249	1081.87	0.56804
841.294	0.67704	640.974	0.76658	640.974	0.66058	1082.35	0.56872
841.535	0.677	641.215	0.76931	641.215	0.66388	1082.83	0.56886
841.776	0.67709	641.456	0.77604	641.456	0.67298	1083.32	0.56874
842.017	0.67731	641.697	0.78636	641.697	0.6872	1083.8	0.56879
842.258	0.67761	641.938	0.7991	641.938	0.70479	1084.28	0.56938
842.499	0.67796	642.179	0.81254	642.179	0.72324	1084.76	0.5706
842.74	0.67831	642.42	0.82488	642.42	0.73999	1085.24	0.57225
842.981	0.67864	642.662	0.83492	642.662	0.75343	1085.73	0.57398
843.222	0.67893	642.903	0.84221	642.903	0.76309	1086.21	0.57557
843.463	0.67919	643.144	0.84717	643.144	0.76976	1086.69	0.57708
843.704	0.67943	643.385	0.85061	643.385	0.77474	1087.17	0.57876
843.945	0.67963	643.626	0.85335	643.626	0.77928	1087.66	0.58088
844.186	0.6798	643.867	0.85572	643.867	0.78378	1088.14	0.58339
844.428	0.67994	644.108	0.85739	644.108	0.78768	1088.62	0.58585
844.668	0.68003	644.349	0.85754	644.349	0.78965	1089.1	0.58761
844.909	0.68007	644.59	0.85526	644.59	0.78822	1089.58	0.58807
845.151	0.68004	644.831	0.85003	644.831	0.78253	1090.07	0.58714
845.392	0.67994	645.072	0.84196	645.072	0.77271	1090.55	0.58521
845.633	0.67978	645.313	0.83191	645.313	0.76004	1091.03	0.58312
845.874	0.67957	645.554	0.82119	645.554	0.74643	1091.51	0.58171
846.115	0.67934	645.795	0.81127	645.795	0.73403	1091.99	0.58155
846.356	0.67912	646.036	0.80331	646.036	0.72454	1092.48	0.58265
846.597	0.67894	646.278	0.79796	646.278	0.71882	1092.96	0.58458
846.838	0.67883	646.519	0.79535	646.519	0.71689	1093.44	0.58652
847.079	0.67882	646.76	0.79512	646.76	0.71808	1093.92	0.58759
847.32	0.6789	647.001	0.79663	647.001	0.72126	1094.4	0.58714
847.561	0.67905	647.242	0.79908	647.242	0.72519	1094.89	0.58499
847.802	0.67925	647.483	0.80178	647.483	0.72884	1095.37	0.58156
848.043	0.67946	647.724	0.80418	647.724	0.73154	1095.85	0.57774
848.284	0.67963	647.965	0.80596	647.965	0.73309	1096.33	0.57467
848.525	0.67976	648.206	0.8071	648.206	0.73377	1096.82	0.57325
848.766	0.67984	648.447	0.80785	648.447	0.7343	1097.3	0.57387
849.008	0.6799	648.688	0.80878	648.688	0.73574	1097.78	0.57622
849.249	0.67996	648.929	0.81059	648.929	0.73924	1098.26	0.57956
849.49	0.68007	649.17	0.81406	649.17	0.74588	1098.74	0.58297
849.731	0.68024	649.411	0.81977	649.411	0.7563	1099.23	0.58572
849.972	0.68047	649.652	0.82786	649.652	0.7704	1099.71	0.58738
850.213	0.68075	649.893	0.83786	649.893	0.78716	1100.19	0.58781
850.454	0.68105	650.134	0.84858	650.134	0.80455	1100.67	0.58703
850.695	0.68133	650.375	0.85839	650.375	0.82002	1101.15	0.58518
850.936	0.68158	650.617	0.86538	650.617	0.83074	1101.64	0.58245
851.177	0.68177	650.858	0.86799	650.858	0.8345	1102.12	0.57913
851.418	0.68192	651.099	0.86548	651.099	0.83037	1102.6	0.57555
851.659	0.68203	651.34	0.85813	651.34	0.81893	1103.08	0.57194
851.9	0.68212	651.581	0.84722	651.581	0.80219	1103.57	0.56843
852.141	0.6822	651.822	0.83452	651.822	0.78281	1104.05	0.56502
852.382	0.68227	652.063	0.82201	652.063	0.76367	1104.53	0.56172
852.623	0.68233	652.304	0.81128	652.304	0.74707	1105.01	0.55865
852.865	0.68238	652.545	0.80328	652.545	0.73434	1105.49	0.55607
853.106	0.6824	652.786	0.79833	652.786	0.72604	1105.98	0.55425
853.347	0.68239	653.027	0.79621	653.027	0.72191	1106.46	0.55331
853.588	0.68233	653.268	0.79632	653.268	0.72126	1106.94	0.55308
853.829	0.6822	653.509	0.79779	653.509	0.72301	1107.42	0.55316
854.07	0.68199	653.75	0.79968	653.75	0.72593	1107.9	0.55305
854.311	0.68168	653.991	0.80108	653.991	0.72871	1108.39	0.55241
854.552	0.68129	654.232	0.80111	654.232	0.72996	1108.87	0.55109
854.793	0.68083	654.473	0.7992	654.473	0.72862	1109.35	0.54915
855.034	0.68031	654.715	0.7952	654.715	0.72417	1109.83	0.54668
855.275	0.67978	654.956	0.78964	654.956	0.71706	1110.31	0.54373
855.516	0.67926	655.197	0.78362	655.197	0.70874	1110.8	0.54027
855.757	0.67874	655.438	0.7788	655.438	0.70156	1111.28	0.53627
855.998	0.67823	655.679	0.77696	655.679	0.69829	1111.76	0.53175
856.239	0.67768	655.92	0.77948	655.92	0.70113	1112.24	0.5268
856.48	0.67707	656.161	0.78698	656.161	0.71125	1112.73	0.52152
856.721	0.67639	656.402	0.79899	656.402	0.72819	1113.21	0.51598
856.962	0.67562	656.643	0.81403	656.643	0.74987	1113.69	0.51026
857.204	0.6748	656.884	0.82972	656.884	0.77282	1114.17	0.50451
857.445	0.67395	657.125	0.84342	657.125	0.79305	1114.65	0.49911
857.686	0.67311	657.366	0.85303	657.366	0.80734	1115.14	0.49463
857.927	0.67229	657.607	0.85733	657.607	0.81379	1115.62	0.49174
858.168	0.6715	657.848	0.85629	657.848	0.8123	1116.1	0.49098
858.409	0.67071	658.089	0.85077	658.089	0.80419	1116.58	0.49258
858.65	0.66988	658.33	0.84208	658.33	0.7915	1117.06	0.49638
858.891	0.66898	658.572	0.83149	658.572	0.7762	1117.55	0.50191
859.132	0.66801	658.812	0.8199	658.812	0.75971	1118.03	0.50855
859.373	0.66697	659.054	0.80804	659.054	0.74313	1118.51	0.51571
859.614	0.66589	659.295	0.79656	659.295	0.72736	1118.99	0.52293
859.855	0.66478	659.536	0.78623	659.536	0.71339	1119.48	0.52988
860.096	0.66368	659.777	0.778	659.777	0.70245	1119.96	0.53634
860.337	0.66259	660.018	0.77276	660.018	0.69565	1120.44	0.5421
860.578	0.66151	660.259	0.77099	660.259	0.69354	1120.92	0.54696
860.819	0.66042	660.5	0.77257	660.5	0.69583	1121.4	0.55067
861.061	0.65931	660.741	0.77669	660.741	0.70129	1121.89	0.5531
861.302	0.65816	660.982	0.78204	660.982	0.70807	1122.37	0.55422
861.543	0.65699	661.223	0.78726	661.223	0.71433	1122.85	0.55424
861.784	0.65581	661.464	0.79151	661.464	0.71907	1123.33	0.55355
862.025	0.65462	661.705	0.79473	661.705	0.7225	1123.81	0.55272
862.266	0.65344	661.946	0.79771	661.946	0.72598	1124.3	0.55232
862.507	0.6523	662.187	0.80152	662.187	0.73124	1124.78	0.55273
862.748	0.65119	662.428	0.80705	662.428	0.73957	1125.26	0.55401
862.989	0.65011	662.669	0.81443	662.669	0.75104	1125.74	0.55587
863.23	0.64904	662.91	0.82283	662.91	0.76428	1126.22	0.55767
863.471	0.64797	663.152	0.83069	663.152	0.77678	1126.71	0.55863
863.712	0.64687	663.393	0.83627	663.393	0.78589	1127.19	0.55804
863.953	0.6457	663.634	0.83854	663.634	0.79003	1127.67	0.5554
864.194	0.64442	663.875	0.83752	663.875	0.78926	1128.15	0.55057
864.435	0.64303	664.116	0.83435	664.116	0.78533	1128.64	0.54383
864.676	0.64153	664.357	0.83071	664.357	0.78073	1129.12	0.53578
864.917	0.63993	664.598	0.82818	664.598	0.77774	1129.6	0.52723
865.158	0.63829	664.839	0.82749	664.839	0.7773	1130.08	0.51899
865.399	0.63666	665.08	0.82826	665.08	0.77869	1130.56	0.51171
865.641	0.63507	665.321	0.82918	665.321	0.77988	1131.05	0.50578
865.882	0.63356	665.562	0.8286	665.562	0.77844	1131.53	0.50135
866.123	0.63213	665.803	0.82533	665.803	0.77272	1132.01	0.49837
866.364	0.63074	666.044	0.81903	666.044	0.76251	1132.49	0.49667
866.605	0.62934	666.285	0.81041	666.285	0.74916	1132.97	0.49597
866.846	0.62788	666.526	0.8008	666.526	0.73489	1133.46	0.49593
867.087	0.62631	666.768	0.79169	666.768	0.72201	1133.94	0.49629
867.328	0.62461	667.009	0.78403	667.009	0.71193	1134.42	0.49689
867.569	0.62278	667.25	0.77818	667.25	0.70497	1134.9	0.49795
867.81	0.62082	667.491	0.77395	667.491	0.70063	1135.38	0.50001
868.051	0.61878	667.732	0.77109	667.732	0.69825	1135.87	0.50382
868.292	0.61669	667.973	0.76956	667.973	0.69762	1136.35	0.50992
868.533	0.61456	668.214	0.76985	668.214	0.69937	1136.83	0.51832
868.774	0.61243	668.455	0.7727	668.455	0.70465	1137.31	0.52832
869.015	0.61027	668.696	0.77878	668.696	0.71458	1137.8	0.53872
869.256	0.60809	668.937	0.78813	668.937	0.72938	1138.28	0.54833
869.498	0.60588	669.178	0.79989	669.178	0.7479	1138.76	0.55643
869.739	0.60362	669.419	0.81222	669.419	0.76741	1139.24	0.56304
869.98	0.60133	669.66	0.82267	669.66	0.78422	1139.72	0.56875
870.221	0.59904	669.901	0.82914	669.901	0.79508	1140.21	0.57428
870.462	0.59676	670.142	0.83044	670.142	0.79804	1140.69	0.58006
870.703	0.5945	670.383	0.82685	670.383	0.79337	1141.17	0.58599
870.944	0.59226	670.624	0.81985	670.624	0.78327	1141.65	0.59154
871.185	0.59001	670.865	0.81163	670.865	0.77104	1142.13	0.59603
871.426	0.58766	671.106	0.80411	671.106	0.75972	1142.62	0.599
871.667	0.58515	671.347	0.79829	671.347	0.751	1143.1	0.60031
871.908	0.58237	671.589	0.79416	671.589	0.74509	1143.58	0.60017
872.149	0.57925	671.83	0.79089	671.83	0.74088	1144.06	0.59903
872.39	0.57575	672.071	0.78743	672.071	0.73689	1144.55	0.59744
872.631	0.57185	672.312	0.78304	672.312	0.73198	1145.03	0.59592
872.872	0.56758	672.553	0.77775	672.553	0.72605	1145.51	0.5949
873.113	0.56296	672.794	0.77229	672.794	0.72003	1145.99	0.59462
873.355	0.55802	673.035	0.76775	673.035	0.71539	1146.47	0.59509
873.596	0.55278	673.276	0.765	673.276	0.71328	1146.96	0.5961
873.837	0.54725	673.517	0.76422	673.517	0.71396	1147.44	0.59729
874.078	0.54143	673.758	0.76487	673.758	0.71657	1147.92	0.59827
874.319	0.5353	673.999	0.76586	673.999	0.71948	1148.4	0.59878
874.56	0.52886	674.24	0.76607	674.24	0.72106	1148.88	0.59875
874.801	0.52212	674.481	0.76484	674.481	0.72033	1149.37	0.59831
875.042	0.51509	674.722	0.76231	674.722	0.7175	1149.85	0.59766
875.283	0.50778	674.963	0.7593	674.963	0.71386	1150.33	0.59697
875.524	0.50022	675.205	0.757	675.205	0.7112	1150.81	0.59632
875.765	0.49243	675.446	0.75628	675.446	0.71086	1151.29	0.5957
876.006	0.48445	675.687	0.75739	675.687	0.71331	1151.78	0.5951
876.247	0.47635	675.928	0.75981	675.928	0.71785	1152.26	0.59459
876.488	0.46825	676.169	0.76257	676.169	0.72309	1152.74	0.5943
876.729	0.46031	676.41	0.76466	676.41	0.72757	1153.22	0.59431
876.97	0.45277	676.651	0.76555	676.651	0.73056	1153.71	0.5946
877.211	0.44586	676.892	0.76549	676.892	0.73243	1154.19	0.59492
877.452	0.43986	677.133	0.7654	677.133	0.73449	1154.67	0.59497
877.693	0.43503	677.374	0.76638	677.374	0.73828	1155.15	0.59445
877.935	0.43157	677.615	0.76913	677.615	0.74469	1155.63	0.59325
878.176	0.42965	677.856	0.77352	677.856	0.75336	1156.12	0.59142
878.417	0.42937	678.097	0.77848	678.097	0.76248	1156.6	0.58913
878.658	0.43076	678.338	0.78241	678.338	0.76951	1157.08	0.58646
878.899	0.43377	678.579	0.7836	678.579	0.77183	1157.56	0.58336
879.14	0.43829	678.82	0.78107	678.82	0.768	1158.04	0.57972
879.381	0.44415	679.061	0.77494	679.061	0.75837	1158.53	0.57546
879.622	0.45113	679.303	0.76642	679.303	0.74498	1159.01	0.57078
879.863	0.45896	679.544	0.75735	679.544	0.73076	1159.49	0.56622
880.104	0.4674	679.785	0.74947	679.785	0.71846	1159.97	0.56252
880.345	0.47616	680.026	0.74406	680.026	0.71002	1160.45	0.56038
880.586	0.48498	680.267	0.74155	680.267	0.70605	1160.94	0.56015
880.827	0.49364	680.508	0.74168	680.508	0.70604	1161.42	0.56162
881.068	0.5019	680.749	0.74376	680.749	0.70887	1161.9	0.56418
881.309	0.50961	680.99	0.74706	680.99	0.71344	1162.38	0.567
881.55	0.51661	681.231	0.75106	681.231	0.71902	1162.87	0.56941
881.792	0.52282	681.472	0.75546	681.472	0.7253	1163.35	0.57107
882.033	0.52818	681.713	0.76009	681.713	0.73209	1163.83	0.57199
882.274	0.5327	681.954	0.7646	681.954	0.73896	1164.31	0.57235
882.515	0.53643	682.195	0.76836	682.195	0.74492	1164.79	0.57227
882.756	0.53942	682.436	0.77056	682.436	0.74861	1165.28	0.57175
882.997	0.54178	682.677	0.77046	682.677	0.74871	1165.76	0.5707
883.238	0.54358	682.918	0.76774	682.918	0.74455	1166.24	0.56906
883.479	0.54491	683.159	0.76283	683.159	0.73661	1166.72	0.56698
883.72	0.54579	683.4	0.75686	683.4	0.72657	1167.2	0.56478
883.961	0.54626	683.641	0.75142	683.641	0.71688	1167.69	0.56281
884.202	0.54631	683.883	0.74795	683.883	0.70983	1168.17	0.5613
884.443	0.54596	684.124	0.74746	684.124	0.70713	1168.65	0.56026
884.684	0.54523	684.365	0.75016	684.365	0.70927	1169.13	0.5595
884.925	0.54414	684.606	0.75555	684.606	0.71559	1169.62	0.55872
885.166	0.54273	684.847	0.76259	684.847	0.72458	1170.1	0.55768
885.407	0.54108	685.088	0.7701	685.088	0.73447	1170.58	0.55616
885.648	0.53923	685.329	0.77718	685.329	0.74384	1171.06	0.55398
885.889	0.53725	685.57	0.78329	685.57	0.75182	1171.54	0.55098
886.131	0.53518	685.811	0.7883	685.811	0.75809	1172.03	0.54701
886.372	0.53307	686.052	0.79223	686.052	0.76265	1172.51	0.54211
886.613	0.53097	686.293	0.79502	686.293	0.76535	1172.99	0.53668
886.854	0.52894	686.534	0.79637	686.534	0.76579	1173.47	0.53151
887.095	0.52703	686.775	0.79586	686.775	0.76335	1173.95	0.52786
887.336	0.52529	687.016	0.79309	687.016	0.75749	1174.44	0.52725
887.577	0.52375	687.257	0.78803	687.257	0.7482	1174.92	0.53114
887.818	0.52244	687.499	0.78113	687.499	0.73619	1175.4	0.54056
888.059	0.52134	687.74	0.77335	687.74	0.72288	1175.88	0.55567
888.3	0.52043	687.981	0.76585	687.981	0.70997	1176.36	0.5755
888.541	0.51969	688.222	0.75971	688.222	0.6991	1176.85	0.59788
888.782	0.51908	688.463	0.75574	688.463	0.69145	1177.33	0.61982
889.023	0.5186	688.704	0.75426	688.704	0.68751	1177.81	0.63815
889.264	0.51826	688.945	0.75515	688.945	0.6872	1178.29	0.65035
889.505	0.51807	689.186	0.75805	689.186	0.69001	1178.78	0.65526
889.746	0.51805	689.427	0.76245	689.427	0.69527	1179.26	0.65331
889.987	0.5182	689.668	0.76788	689.668	0.70227	1179.74	0.64624
890.229	0.5185	689.909	0.77385	689.909	0.7103	1180.22	0.63644
890.47	0.51889	690.15	0.7799	690.15	0.71862	1180.7	0.62612
890.711	0.51931	690.391	0.78549	690.391	0.72639	1181.19	0.61686
890.952	0.51967	690.632	0.79	690.632	0.73263	1181.67	0.6094
891.193	0.51991	690.873	0.79292	690.873	0.73657	1182.15	0.60383
891.434	0.52001	691.114	0.79392	691.114	0.7377	1182.63	0.59985
891.675	0.51996	691.355	0.79308	691.355	0.73617	1183.11	0.59709
891.916	0.5198	691.596	0.79091	691.596	0.73273	1183.6	0.59514
892.157	0.51955	691.837	0.78831	691.837	0.72871	1184.08	0.59362
892.398	0.51923	692.079	0.78628	692.079	0.72557	1184.56	0.5921
892.639	0.51885	692.32	0.78565	692.32	0.72446	1185.04	0.59023
892.88	0.5184	692.561	0.7869	692.561	0.72607	1185.53	0.58776
893.121	0.51784	692.802	0.79001	692.802	0.73031	1186.01	0.5847
893.362	0.51714	693.043	0.79453	693.043	0.73652	1186.49	0.58129
893.603	0.51626	693.284	0.79969	693.284	0.7436	1186.97	0.578
893.844	0.51521	693.525	0.80463	693.525	0.75031	1187.45	0.57532
894.085	0.514	693.766	0.80859	693.766	0.75558	1187.94	0.57362
894.327	0.51267	694.007	0.8109	694.007	0.75848	1188.42	0.573
894.568	0.51126	694.248	0.81114	694.248	0.75844	1188.9	0.5732
894.809	0.50983	694.489	0.8091	694.489	0.75513	1189.38	0.57376
895.05	0.50844	694.73	0.80478	694.73	0.74854	1189.86	0.57416
895.291	0.50713	694.971	0.79845	694.971	0.73904	1190.35	0.57396
895.532	0.50592	695.212	0.79072	695.212	0.72752	1190.83	0.57299
895.773	0.50481	695.453	0.78258	695.453	0.71541	1191.31	0.57131
896.014	0.50378	695.694	0.7752	695.694	0.70444	1191.79	0.56916
896.255	0.50278	695.936	0.76984	695.936	0.69648	1192.27	0.56684
896.496	0.50174	696.177	0.76757	696.177	0.69314	1192.76	0.56464
896.737	0.50061	696.418	0.76896	696.418	0.69527	1193.24	0.56274
896.978	0.49931	696.659	0.774	696.659	0.70289	1193.72	0.56123
897.219	0.49784	696.9	0.78204	696.9	0.71499	1194.2	0.56005
897.46	0.49619	697.141	0.79197	697.141	0.72993	1194.69	0.55915
897.701	0.4944	697.382	0.8024	697.382	0.7456	1195.17	0.55843
897.942	0.49254	697.623	0.81199	697.623	0.75997	1195.65	0.55779
898.183	0.49066	697.864	0.81977	697.864	0.77155	1196.13	0.55711
898.425	0.48883	698.105	0.82516	698.105	0.77943	1196.61	0.5562
898.666	0.48706	698.346	0.82797	698.346	0.78334	1197.1	0.55479
898.907	0.48535	698.587	0.82828	698.587	0.7834	1197.58	0.55265
899.148	0.48369	698.828	0.8263	698.828	0.77996	1198.06	0.54966
899.389	0.48203	699.069	0.82227	699.069	0.77344	1198.54	0.54592
899.63	0.48035	699.31	0.81656	699.31	0.76438	1199.02	0.54196
899.871	0.47863	699.551	0.8097	699.551	0.75361	1199.51	0.53804
900.112	0.47683	699.793	0.80247	699.793	0.74229	1199.99	0.53459
900.353	0.47494	700.034	0.7958	700.034	0.7318	1200.47	0.53198
900.594	0.47294	700.274	0.79069	700.274	0.72363	1200.95	0.53048
900.835	0.4708	700.516	0.78789	700.516	0.71891	1201.43	0.53013
901.076	0.46853	700.757	0.78774	700.757	0.71817	1201.92	0.53126
901.317	0.46612	700.998	0.79003	700.998	0.72115	1202.4	0.53385
901.558	0.46359	701.239	0.79409	701.239	0.72689	1202.88	0.53754
901.799	0.46099	701.48	0.79893	701.48	0.73394	1203.36	0.54162
902.04	0.45835	701.721	0.80348	701.721	0.74071	1203.85	0.54521
902.282	0.45573	701.962	0.80695	701.962	0.74598	1204.33	0.54759
902.523	0.45315	702.203	0.80889	702.203	0.74904	1204.81	0.54846
902.764	0.45064	702.444	0.80925	702.444	0.74972	1205.29	0.5481
903.005	0.44819	702.685	0.80823	702.685	0.74823	1205.77	0.54704
903.246	0.44578	702.926	0.80611	702.926	0.74496	1206.26	0.54583
903.487	0.4434	703.167	0.80316	703.167	0.74028	1206.74	0.54461
903.728	0.44106	703.408	0.79961	703.408	0.73453	1207.22	0.54316
903.969	0.43877	703.649	0.79573	703.649	0.72819	1207.7	0.54116
904.21	0.43657	703.89	0.79197	703.89	0.722	1208.18	0.53846
904.451	0.43449	704.131	0.78892	704.131	0.71696	1208.67	0.53531
904.692	0.43258	704.373	0.78732	704.373	0.71423	1209.15	0.5322
904.933	0.43086	704.614	0.7878	704.614	0.71479	1209.63	0.52958
905.174	0.42934	704.855	0.79063	704.855	0.71905	1210.11	0.52757
905.415	0.42802	705.096	0.79555	705.096	0.72657	1210.6	0.5259
905.656	0.42689	705.337	0.80172	705.337	0.73605	1211.08	0.52415
905.897	0.42592	705.578	0.80795	705.578	0.74559	1211.56	0.52203
906.138	0.42508	705.819	0.81284	705.819	0.75306	1212.04	0.51964
906.38	0.42434	706.06	0.81532	706.06	0.75682	1212.52	0.5174
906.62	0.42367	706.301	0.81488	706.301	0.75614	1213.01	0.51581
906.862	0.42303	706.542	0.81174	706.542	0.75132	1213.49	0.51517
907.103	0.4224	706.783	0.80665	706.783	0.74351	1213.97	0.51537
907.344	0.42174	707.024	0.8006	707.024	0.73419	1214.45	0.51591
907.585	0.42102	707.265	0.79459	707.265	0.72483	1214.93	0.51614
907.826	0.42022	707.506	0.78932	707.506	0.71644	1215.42	0.51552
908.067	0.41931	707.747	0.78519	707.747	0.70956	1215.9	0.5138
908.308	0.41829	707.988	0.78236	707.988	0.70448	1216.38	0.51112
908.549	0.41716	708.23	0.78093	708.23	0.70136	1216.86	0.50792
908.79	0.41591	708.471	0.78101	708.471	0.70043	1217.34	0.50482
909.031	0.41458	708.712	0.78272	708.712	0.70197	1217.83	0.50238
909.272	0.41318	708.953	0.78611	708.953	0.70614	1218.31	0.50094
909.513	0.41174	709.194	0.79098	709.194	0.71272	1218.79	0.50051
909.754	0.41029	709.435	0.7968	709.435	0.72091	1219.27	0.50078
909.995	0.40886	709.676	0.80274	709.676	0.72948	1219.76	0.50119
910.236	0.40748	709.917	0.80777	709.917	0.73685	1220.24	0.50117
910.477	0.40618	710.158	0.81097	710.158	0.74158	1220.72	0.50034
910.718	0.40499	710.399	0.81184	710.399	0.74285	1221.2	0.4986
910.96	0.4039	710.64	0.81042	710.64	0.74068	1221.68	0.49614
911.201	0.40292	710.881	0.80731	710.881	0.73592	1222.17	0.49333
911.442	0.40204	711.122	0.80338	711.122	0.72987	1222.65	0.49057
911.683	0.4012	711.363	0.79962	711.363	0.72397	1223.13	0.48809
911.924	0.40038	711.604	0.79677	711.604	0.71935	1223.61	0.48595
912.165	0.39951	711.845	0.79515	711.845	0.71653	1224.09	0.48402
912.406	0.39857	712.086	0.79477	712.086	0.71556	1224.58	0.48212
912.647	0.39752	712.327	0.7954	712.327	0.7161	1225.06	0.48008
912.888	0.39635	712.568	0.79672	712.568	0.71775	1225.54	0.47777
913.129	0.39506	712.81	0.79852	712.81	0.72017	1226.02	0.47517
913.37	0.39367	713.051	0.80066	713.051	0.72317	1226.51	0.4723
913.611	0.39218	713.292	0.80309	713.292	0.72666	1226.99	0.46923
913.852	0.39063	713.533	0.80569	713.533	0.73044	1227.47	0.46619
914.093	0.38904	713.774	0.80822	713.774	0.73411	1227.95	0.46348
914.334	0.38743	714.015	0.81026	714.015	0.73705	1228.43	0.46144
914.575	0.38584	714.256	0.81131	714.256	0.73852	1228.92	0.46027
914.817	0.38433	714.497	0.81094	714.497	0.73789	1229.4	0.45988
915.058	0.38295	714.738	0.80898	714.738	0.7349	1229.88	0.45984
915.299	0.38174	714.979	0.80555	714.979	0.72978	1230.36	0.45956
915.54	0.38071	715.22	0.80113	715.22	0.7232	1230.84	0.45853
915.781	0.37987	715.461	0.79636	715.461	0.71616	1231.33	0.45659
916.022	0.37916	715.702	0.79199	715.702	0.70969	1231.81	0.45403
916.263	0.37852	715.943	0.78855	715.943	0.70463	1232.29	0.45142
916.504	0.37786	716.184	0.7864	716.184	0.70149	1232.77	0.44933
916.745	0.37711	716.426	0.78564	716.426	0.70044	1233.25	0.44815
916.986	0.37621	716.667	0.78616	716.667	0.70135	1233.74	0.44791
917.227	0.37512	716.908	0.78772	716.908	0.70392	1234.22	0.44848
917.468	0.37382	717.149	0.79001	717.149	0.70772	1234.7	0.44973
917.709	0.37232	717.39	0.7927	717.39	0.71233	1235.18	0.45163
917.95	0.37061	717.631	0.79541	717.631	0.71721	1235.67	0.45418
918.191	0.36872	717.872	0.79773	717.872	0.72175	1236.15	0.45733
918.432	0.36666	718.113	0.79923	718.113	0.72532	1236.63	0.46085
918.673	0.36447	718.354	0.79946	718.354	0.72727	1237.11	0.46435
918.914	0.36215	718.595	0.79813	718.595	0.72713	1237.59	0.46744
919.155	0.35975	718.836	0.79515	718.836	0.72477	1238.08	0.46994
919.397	0.35726	719.077	0.79075	719.077	0.72054	1238.56	0.47199
919.638	0.35471	719.318	0.78546	719.318	0.71524	1239.04	0.4739
919.879	0.35209	719.559	0.78	719.559	0.70994	1239.52	0.47608
920.12	0.34938	719.8	0.77522	719.8	0.70586	1240	0.47882
920.361	0.34658	720.041	0.77182	720.041	0.70395	1240.49	0.48221
920.602	0.34369	720.282	0.77019	720.282	0.70472	1240.97	0.48611
920.843	0.34071	720.523	0.77041	720.523	0.70807	1241.45	0.49019
921.084	0.33769	720.764	0.77217	720.764	0.71334	1241.93	0.49405
921.325	0.33466	721.006	0.7749	721.006	0.71946	1242.41	0.49715
921.566	0.33167	721.247	0.77786	721.247	0.72518	1242.9	0.49906
921.807	0.32874	721.488	0.7804	721.488	0.72943	1243.38	0.49952
922.048	0.32591	721.729	0.78208	721.729	0.73154	1243.86	0.49868
922.289	0.32318	721.97	0.78269	721.97	0.73134	1244.34	0.49713
922.53	0.32055	722.211	0.78234	722.211	0.72913	1244.83	0.49576
922.771	0.31801	722.452	0.78131	722.452	0.72559	1245.31	0.49546
923.013	0.31556	722.693	0.78	722.693	0.72151	1245.79	0.49679
923.254	0.31317	722.934	0.77879	722.934	0.71763	1246.27	0.49973
923.495	0.31083	723.175	0.77798	723.175	0.71451	1246.75	0.50378
923.736	0.30853	723.416	0.77778	723.416	0.71252	1247.24	0.50821
923.977	0.30625	723.657	0.7783	723.657	0.71183	1247.72	0.51239
924.218	0.30397	723.898	0.77961	723.898	0.71254	1248.2	0.51609
924.459	0.3017	724.139	0.78173	724.139	0.71465	1248.68	0.5195
924.7	0.29944	724.38	0.78466	724.38	0.71813	1249.16	0.52306
924.941	0.29721	724.621	0.78834	724.621	0.72287	1249.65	0.52724
925.182	0.29504	724.862	0.79263	724.862	0.72867	1250.13	0.53241
925.423	0.29294	725.104	0.79732	725.104	0.73521	1250.61	0.5387
925.664	0.29093	725.345	0.80213	725.345	0.74203	1251.09	0.54609
925.905	0.28899	725.586	0.80673	725.586	0.74862	1251.58	0.55449
926.146	0.28709	725.827	0.81081	725.827	0.75448	1252.06	0.56373
926.387	0.28521	726.068	0.81409	726.068	0.7592	1252.54	0.5737
926.628	0.28331	726.309	0.81642	726.309	0.76251	1253.02	0.58427
926.869	0.28139	726.55	0.81774	726.55	0.76433	1253.5	0.59536
927.111	0.27944	726.791	0.81809	726.791	0.76474	1253.99	0.60693
927.352	0.27749	727.032	0.81757	727.032	0.76392	1254.47	0.61895
927.593	0.27556	727.273	0.81633	727.273	0.76213	1254.95	0.63144
927.834	0.27365	727.514	0.81457	727.514	0.75964	1255.43	0.64442
928.075	0.27177	727.755	0.81251	727.755	0.75675	1255.91	0.65795
928.316	0.2699	727.996	0.81036	727.996	0.75372	1256.4	0.67209
928.557	0.26803	728.237	0.80837	728.237	0.75084	1256.88	0.68697
928.798	0.26612	728.478	0.80677	728.478	0.74838	1257.36	0.70272
929.039	0.26417	728.72	0.80574	728.72	0.74657	1257.84	0.71944
929.28	0.26218	728.961	0.80541	728.961	0.74561	1258.32	0.73712
929.521	0.26016	729.202	0.80579	729.202	0.74557	1258.81	0.75563
929.762	0.25814	729.443	0.8068	729.443	0.74639	1259.29	0.77471
930.003	0.25614	729.684	0.80824	729.684	0.74787	1259.77	0.79397
930.244	0.25417	729.925	0.80983	729.925	0.74968	1260.25	0.81295
930.485	0.25225	730.166	0.81126	730.166	0.75136	1260.74	0.83117
930.726	0.25035	730.407	0.81224	730.407	0.75248	1261.22	0.84819
930.967	0.24847	730.648	0.81257	730.648	0.75272	1261.7	0.86363
931.208	0.24656	730.889	0.81219	730.889	0.7519	1262.18	0.87719
931.449	0.24462	731.13	0.81119	731.13	0.75015	1262.66	0.8887
931.691	0.24261	731.371	0.80981	731.371	0.74779	1263.15	0.89811
931.932	0.24053	731.612	0.80841	731.612	0.74537	1263.63	0.90549
932.173	0.23838	731.853	0.80737	731.853	0.74346	1264.11	0.91108
932.414	0.23617	732.094	0.80698	732.094	0.74254	1264.59	0.91526
932.655	0.2339	732.335	0.80742	732.335	0.74287	1265.07	0.91847
932.896	0.2316	732.576	0.80864	732.576	0.74438	1265.56	0.92116
933.137	0.22927	732.817	0.81041	732.817	0.74672	1266.04	0.9237
933.378	0.22694	733.058	0.81234	733.058	0.74923	1266.52	0.92627
933.619	0.22461	733.3	0.81396	733.3	0.75119	1267	0.92892
933.86	0.22229	733.541	0.81486	733.541	0.75197	1267.48	0.93154
934.101	0.21999	733.782	0.81475	733.782	0.75112	1267.97	0.93395
934.342	0.2177	734.023	0.81357	734.023	0.74854	1268.45	0.9359
934.583	0.21541	734.264	0.81144	734.264	0.74442	1268.93	0.93719
934.824	0.21309	734.505	0.80865	734.505	0.73923	1269.41	0.93774
935.065	0.21072	734.746	0.80559	734.746	0.73357	1269.9	0.93758
935.307	0.20826	734.987	0.80266	734.987	0.72807	1270.38	0.93694
935.548	0.20571	735.228	0.80022	735.228	0.72331	1270.86	0.93612
935.789	0.20306	735.469	0.79855	735.469	0.7197	1271.34	0.93544
936.03	0.20034	735.71	0.79779	735.71	0.71751	1271.82	0.935
936.271	0.19759	735.951	0.79799	735.951	0.71681	1272.31	0.9347
936.512	0.19484	736.192	0.79907	736.192	0.71747	1272.79	0.9342
936.753	0.19213	736.433	0.8008	736.433	0.7192	1273.27	0.9331
936.994	0.18945	736.674	0.80288	736.674	0.72151	1273.75	0.93106
937.235	0.18681	736.915	0.80497	736.915	0.7239	1274.23	0.92795
937.476	0.18416	737.157	0.80674	737.157	0.72586	1274.72	0.92389
937.717	0.18146	737.398	0.80795	737.398	0.72704	1275.2	0.9191
937.958	0.17869	737.639	0.80854	737.639	0.72734	1275.68	0.91385
938.199	0.17582	737.88	0.80862	737.88	0.72689	1276.16	0.90828
938.44	0.17284	738.121	0.80844	738.121	0.72607	1276.65	0.90231
938.681	0.16975	738.362	0.8083	738.362	0.72533	1277.13	0.89577
938.922	0.16657	738.603	0.80845	738.603	0.72506	1277.61	0.8884
939.163	0.16331	738.844	0.80901	738.844	0.72546	1278.09	0.88005
939.404	0.16	739.085	0.80992	739.085	0.72647	1278.57	0.87074
939.645	0.15665	739.326	0.81095	739.326	0.7278	1279.06	0.86066
939.887	0.15331	739.567	0.8118	739.567	0.72902	1279.54	0.85014
940.128	0.14999	739.808	0.81225	739.808	0.72979	1280.02	0.83957
940.369	0.14672	740.049	0.81218	740.049	0.72992	1280.5	0.82933
940.61	0.14351	740.29	0.81164	740.29	0.72948	1280.98	0.81978
940.851	0.14036	740.531	0.81086	740.531	0.72878	1281.47	0.81125
941.092	0.13722	740.772	0.81015	740.772	0.72826	1281.95	0.80399
941.333	0.13405	741.013	0.80977	741.013	0.72832	1282.43	0.79816
941.574	0.13082	741.255	0.80989	741.255	0.72918	1282.91	0.79366
941.815	0.12749	741.495	0.81053	741.495	0.73084	1283.39	0.79018
942.056	0.12406	741.737	0.81154	741.737	0.73309	1283.88	0.78713
942.297	0.12055	741.978	0.81272	741.978	0.73558	1284.36	0.78388
942.538	0.117	742.219	0.81381	742.219	0.73789	1284.84	0.77994
942.779	0.11344	742.46	0.81462	742.46	0.73972	1285.32	0.77513
943.02	0.10992	742.701	0.81505	742.701	0.7409	1285.81	0.76965
943.261	0.10645	742.942	0.81508	742.942	0.74141	1286.29	0.76395
943.502	0.10301	743.183	0.81475	743.183	0.74132	1286.77	0.75847
943.744	0.0996	743.424	0.81415	743.424	0.74082	1287.25	0.75344
943.985	0.09619	743.665	0.81342	743.665	0.74012	1287.73	0.7487
944.226	0.09278	743.906	0.8127	743.906	0.73943	1288.22	0.74383
944.467	0.08935	744.147	0.81213	744.147	0.73901	1288.7	0.73838
944.708	0.08592	744.388	0.8119	744.388	0.7391	1289.18	0.73213
944.949	0.0825	744.629	0.81214	744.629	0.73991	1289.66	0.72527
945.19	0.07909	744.87	0.81294	744.87	0.74157	1290.14	0.71834
945.431	0.07571	745.111	0.81427	745.111	0.74407	1290.63	0.71199
945.672	0.07237	745.352	0.816	745.352	0.74722	1291.11	0.7067
945.913	0.0691	745.593	0.81784	745.593	0.7506	1291.59	0.70265
946.154	0.0659	745.835	0.81946	745.835	0.7537	1292.07	0.69969
946.395	0.06281	746.076	0.82054	746.076	0.75602	1292.55	0.69754
946.636	0.05981	746.317	0.82085	746.317	0.75718	1293.04	0.69603
946.877	0.0569	746.558	0.82033	746.558	0.75707	1293.52	0.69522
947.118	0.05405	746.799	0.81912	746.799	0.75587	1294	0.69541
947.359	0.05122	747.04	0.81751	747.04	0.75402	1294.48	0.69699
947.601	0.04838	747.281	0.81588	747.281	0.75209	1294.97	0.70025
947.841	0.04552	747.522	0.81458	747.522	0.75062	1295.45	0.70524
948.082	0.04263	747.763	0.81384	747.763	0.75	1295.93	0.71175
948.324	0.03976	748.004	0.81375	748.004	0.75035	1296.41	0.71941
948.565	0.03693	748.245	0.81423	748.245	0.75156	1296.89	0.72788
948.806	0.03419	748.486	0.81508	748.486	0.7533	1297.38	0.73701
949.047	0.03154	748.727	0.81603	748.727	0.75519	1297.86	0.7468
949.288	0.029	748.968	0.81688	748.968	0.75686	1298.34	0.75739
949.529	0.02656	749.209	0.81743	749.209	0.75805	1298.82	0.76885
949.77	0.02419	749.45	0.81763	749.45	0.75868	1299.3	0.78103
950.011	0.0219	749.692	0.8175	749.692	0.7588	1299.79	0.79356
950.252	0.01967	749.933	0.81714	749.933	0.75857	1300.27	0.80588
950.493	0.01752	750.174	0.81667	750.174	0.75819	1300.75	0.81749
950.734	0.01544	750.415	0.81621	750.415	0.75789	1301.23	0.82811
950.975	0.01345	750.656	0.81591	750.656	0.75784	1301.72	0.83774
951.216	0.01155	750.897	0.81586	750.897	0.75817	1302.2	0.84658
951.457	0.00975	751.138	0.81612	751.138	0.75897	1302.68	0.85492
951.698	0.00806	751.379	0.81672	751.379	0.76022	1303.16	0.86286
951.939	0.0065	751.62	0.81761	751.62	0.76184	1303.64	0.87033
952.181	0.0051	751.861	0.81866	751.861	0.76361	1304.13	0.87702
952.422	0.00389	752.102	0.81969	752.102	0.76525	1304.61	0.88255
952.663	0.00289	752.343	0.82049	752.343	0.76644	1305.09	0.88654
952.904	0.0021	752.584	0.82089	752.584	0.76691	1305.57	0.88881
953.145	0.00152	752.825	0.82077	752.825	0.76654	1306.05	0.88942
953.386	0.00111	753.066	0.82016	753.066	0.7654	1306.54	0.88877
953.627	0.000813666	753.307	0.81924	753.307	0.76378	1307.02	0.88749
953.868	0.00059588	753.548	0.81828	753.548	0.76213	1307.5	0.88639
954.109	0.00042255	753.79	0.81755	753.79	0.7609	1307.98	0.88614
954.35	0.000276611	754.031	0.81731	754.031	0.76047	1308.46	0.88705
954.591	0.000156267	754.272	0.81765	754.272	0.76098	1308.95	0.88893
954.832	6.60093e-05	754.513	0.81849	754.513	0.76229	1309.43	0.89109
955.073	1.21242e-05	754.754	0.81958	754.754	0.76399	1309.91	0.89266
955.314	0	754.995	0.82061	754.995	0.7656	1310.39	0.8929
955.555	2.91878e-05	755.236	0.82127	755.236	0.76661	1310.88	0.89155
955.796	0.000104178	755.477	0.82135	755.477	0.76671	1311.36	0.88885
956.038	0.000233053	755.718	0.82086	755.718	0.7659	1311.84	0.88539
956.279	0.000432877	755.959	0.81994	755.959	0.7644	1312.32	0.88178
956.52	0.000729695	756.2	0.81889	756.2	0.7627	1312.8	0.87839
956.761	0.00115	756.441	0.81804	756.441	0.76127	1313.29	0.87531
957.002	0.00172	756.682	0.81766	756.682	0.76052	1313.77	0.87239
957.243	0.00244	756.923	0.81791	756.923	0.76068	1314.25	0.86953
957.484	0.00331	757.164	0.81879	757.164	0.76173	1314.73	0.86674
957.725	0.00431	757.405	0.82018	757.405	0.76349	1315.21	0.86419
957.966	0.00541	757.646	0.8219	757.646	0.76565	1315.7	0.86203
958.207	0.00655	757.888	0.82371	757.888	0.7679	1316.18	0.86024
958.448	0.0077	758.129	0.82538	758.129	0.76992	1316.66	0.85859
958.689	0.00882	758.37	0.82674	758.37	0.77148	1317.14	0.85673
958.93	0.00989	758.611	0.82764	758.611	0.77237	1317.62	0.8544
959.171	0.01089	758.852	0.82799	758.852	0.77248	1318.11	0.85163
959.412	0.01183	759.093	0.82776	759.093	0.77174	1318.59	0.84874
959.653	0.01271	759.334	0.827	759.334	0.77023	1319.07	0.84624
959.894	0.01354	759.575	0.82588	759.575	0.76815	1319.55	0.84449
960.135	0.01435	759.816	0.82465	759.816	0.76585	1320.04	0.84349
960.376	0.01512	760.057	0.82357	760.057	0.76375	1320.52	0.8428
960.618	0.01587	760.298	0.82292	760.298	0.76228	1321	0.8417
960.859	0.01659	760.539	0.82289	760.539	0.7617	1321.48	0.8395
961.1	0.01728	760.78	0.82348	760.78	0.76207	1321.96	0.8359
961.341	0.01796	761.021	0.82454	761.021	0.76312	1322.45	0.8311
961.582	0.01864	761.262	0.82578	761.262	0.76443	1322.93	0.82568
961.823	0.01936	761.503	0.82685	761.503	0.76546	1323.41	0.82037
962.064	0.02014	761.744	0.82747	761.744	0.76576	1323.89	0.81573
962.305	0.02099	761.986	0.82749	761.986	0.76509	1324.37	0.812
962.546	0.02192	762.227	0.82695	762.227	0.76352	1324.86	0.8091
962.787	0.02293	762.468	0.82606	762.468	0.76136	1325.34	0.80679
963.028	0.02402	762.709	0.82509	762.709	0.75906	1325.82	0.80481
963.269	0.0252	762.95	0.82429	762.95	0.75702	1326.3	0.80294
963.51	0.02647	763.191	0.82384	763.191	0.7555	1326.79	0.80096
963.751	0.02785	763.432	0.82374	763.432	0.75455	1327.27	0.79865
963.992	0.02935	763.673	0.8239	763.673	0.75402	1327.75	0.79587
964.234	0.03099	763.914	0.82416	763.914	0.75368	1328.23	0.79265
964.475	0.03275	764.155	0.82436	764.155	0.75329	1328.71	0.78924
964.716	0.03462	764.396	0.82444	764.396	0.75273	1329.2	0.78606
964.957	0.03658	764.637	0.8244	764.637	0.75199	1329.68	0.7835
965.198	0.0386	764.878	0.82432	764.878	0.75115	1330.16	0.7817
965.439	0.04069	765.119	0.82431	765.119	0.75036	1330.64	0.78046
965.68	0.04286	765.36	0.82448	765.36	0.74974	1331.12	0.77931
965.921	0.04513	765.601	0.82488	765.601	0.74939	1331.61	0.77771
966.162	0.04751	765.842	0.82552	765.842	0.74932	1332.09	0.77529
966.403	0.05001	766.083	0.82636	766.083	0.74951	1332.57	0.77196
966.644	0.05262	766.325	0.82734	766.325	0.74991	1333.05	0.76789
966.885	0.05531	766.566	0.82835	766.566	0.7504	1333.53	0.76338
967.126	0.05803	766.807	0.82928	766.807	0.75083	1334.02	0.75878
967.367	0.06077	767.048	0.82999	767.048	0.75099	1334.5	0.75442
967.608	0.06352	767.289	0.8303	767.289	0.7506	1334.98	0.75052
967.849	0.06628	767.53	0.83006	767.53	0.74941	1335.46	0.74722
968.09	0.06909	767.771	0.82917	767.771	0.74724	1335.95	0.74446
968.331	0.07198	768.012	0.82766	768.012	0.74409	1336.43	0.74198
968.572	0.075	768.253	0.82565	768.253	0.74014	1336.91	0.73932
968.814	0.07818	768.494	0.82343	768.494	0.73581	1337.39	0.73592
969.055	0.08153	768.735	0.82135	768.735	0.73163	1337.87	0.73135
969.296	0.08506	768.976	0.81978	768.976	0.72817	1338.36	0.72553
969.537	0.08878	769.217	0.819	769.217	0.72585	1338.84	0.7189
969.778	0.09267	769.458	0.81916	769.458	0.72494	1339.32	0.71235
970.019	0.09673	769.699	0.82022	769.699	0.7254	1339.8	0.70697
970.26	0.10093	769.94	0.82198	769.94	0.72696	1340.28	0.70361
970.501	0.10525	770.182	0.82412	770.182	0.72913	1340.77	0.70261
970.742	0.10964	770.423	0.82624	770.423	0.73134	1341.25	0.70363
970.983	0.11408	770.664	0.82796	770.664	0.733	1341.73	0.70575
971.224	0.11852	770.905	0.82896	770.905	0.73361	1342.21	0.70783
971.465	0.12295	771.146	0.82905	771.146	0.73289	1342.7	0.70894
971.706	0.12737	771.387	0.82824	771.387	0.73077	1343.18	0.70868
971.947	0.13178	771.628	0.82667	771.628	0.7275	1343.66	0.70716
972.188	0.13619	771.869	0.82468	771.869	0.72356	1344.14	0.70493
972.429	0.14061	772.11	0.82268	772.11	0.7196	1344.62	0.70266
972.67	0.14501	772.351	0.82114	772.351	0.71633	1345.11	0.70083
972.912	0.14941	772.592	0.82042	772.592	0.71429	1345.59	0.6996
973.153	0.15377	772.833	0.82073	772.833	0.71381	1346.07	0.69876
973.394	0.1581	773.074	0.82207	773.074	0.71489	1346.55	0.69789
973.635	0.16241	773.315	0.82421	773.315	0.71718	1347.03	0.69657
973.876	0.16673	773.556	0.82675	773.556	0.72005	1347.52	0.69446
974.117	0.17111	773.797	0.8292	773.797	0.72278	1348	0.6915
974.358	0.17555	774.038	0.83114	774.038	0.72474	1348.48	0.68779
974.599	0.18009	774.279	0.83225	774.279	0.72545	1348.96	0.68365
974.84	0.18471	774.52	0.83241	774.52	0.72475	1349.44	0.67949
975.081	0.18937	774.762	0.83165	774.762	0.72271	1349.93	0.67569
975.322	0.19402	775.003	0.83017	775.003	0.71961	1350.41	0.67252
975.563	0.19862	775.244	0.82819	775.244	0.71579	1350.89	0.67003
975.804	0.20312	775.485	0.82594	775.485	0.71161	1351.37	0.66813
976.045	0.20748	775.726	0.82366	775.726	0.70742	1351.86	0.66665
976.286	0.2117	775.967	0.82158	775.967	0.70356	1352.34	0.66554
976.528	0.21578	776.208	0.81989	776.208	0.70035	1352.82	0.6649
976.769	0.21972	776.449	0.81881	776.449	0.69815	1353.3	0.66494
977.01	0.22351	776.69	0.81849	776.69	0.6972	1353.78	0.66586
977.251	0.22717	776.931	0.819	776.931	0.69759	1354.27	0.66765
977.492	0.23067	777.172	0.82023	777.172	0.69919	1354.75	0.67006
977.733	0.234	777.413	0.82196	777.413	0.70159	1355.23	0.6727
977.974	0.23716	777.654	0.82381	777.654	0.70423	1355.71	0.67516
978.215	0.24013	777.895	0.82539	777.895	0.70643	1356.19	0.67718
978.456	0.24293	778.136	0.82644	778.136	0.70773	1356.68	0.67876
978.697	0.24557	778.377	0.8268	778.377	0.70788	1357.16	0.68003
978.938	0.24806	778.619	0.82655	778.619	0.70695	1357.64	0.68114
979.179	0.25044	778.86	0.82587	778.86	0.70525	1358.12	0.68202
979.42	0.25273	779.101	0.82499	779.101	0.70316	1358.61	0.6824
979.661	0.25494	779.342	0.82407	779.342	0.701	1359.09	0.68187
979.902	0.2571	779.583	0.8231	779.583	0.69884	1359.57	0.68006
980.143	0.2592	779.824	0.822	779.824	0.69662	1360.05	0.67682
980.384	0.26125	780.065	0.82065	780.065	0.69419	1360.53	0.67234
980.625	0.26325	780.306	0.81902	780.306	0.69151	1361.02	0.66713
980.866	0.26521	780.547	0.81725	780.547	0.68878	1361.5	0.66187
981.107	0.26715	780.788	0.81565	780.788	0.68643	1361.98	0.65729
981.349	0.26909	781.029	0.81462	781.029	0.68498	1362.46	0.65391
981.59	0.27108	781.27	0.81448	781.27	0.68488	1362.94	0.65199
981.831	0.27315	781.511	0.81532	781.511	0.68627	1363.43	0.6514
982.072	0.27535	781.752	0.81695	781.752	0.68885	1363.91	0.65173
982.313	0.2777	781.993	0.81889	781.993	0.69192	1364.39	0.65232
982.554	0.28019	782.234	0.82052	782.234	0.69457	1364.87	0.65243
982.795	0.2828	782.476	0.82128	782.476	0.69597	1365.35	0.65144
983.036	0.28549	782.717	0.82082	782.717	0.69557	1365.84	0.64902
983.277	0.28821	782.958	0.81911	782.958	0.69331	1366.32	0.64529
983.518	0.29091	783.199	0.81641	783.199	0.68955	1366.8	0.64081
983.759	0.29354	783.44	0.81316	783.44	0.68493	1367.28	0.63639
984	0.29606	783.681	0.80978	783.681	0.68005	1367.77	0.63278
984.241	0.29845	783.922	0.80659	783.922	0.67545	1368.25	0.63031
984.482	0.30071	784.163	0.80378	784.163	0.67142	1368.73	0.62875
984.723	0.30285	784.404	0.80142	784.404	0.66815	1369.21	0.62742
984.965	0.30488	784.645	0.79958	784.645	0.66582	1369.69	0.62556
985.206	0.30681	784.886	0.79843	784.886	0.66468	1370.18	0.6227
985.447	0.30867	785.127	0.79813	785.127	0.66504	1370.66	0.61882
985.688	0.31046	785.368	0.79885	785.368	0.66712	1371.14	0.61429
985.929	0.31218	785.609	0.80052	785.609	0.67083	1371.62	0.6096
986.17	0.31385	785.85	0.80285	785.85	0.67568	1372.1	0.60511
986.411	0.31546	786.091	0.80518	786.091	0.6807	1372.59	0.60097
986.652	0.31703	786.332	0.80668	786.332	0.68464	1373.07	0.59728
986.893	0.31856	786.573	0.8066	786.573	0.68636	1373.55	0.5942
987.134	0.32008	786.814	0.80445	786.814	0.68518	1374.03	0.5919
987.375	0.32159	787.056	0.80027	787.056	0.68116	1374.51	0.59043
987.616	0.32311	787.297	0.79458	787.297	0.67508	1375	0.58964
987.857	0.32465	787.538	0.78829	787.538	0.6683	1375.48	0.5891
988.098	0.32622	787.779	0.78234	787.779	0.66222	1375.96	0.58826
988.339	0.3278	788.02	0.77744	788.02	0.65788	1376.44	0.58679
988.58	0.32941	788.261	0.77394	788.261	0.65577	1376.93	0.58474
988.821	0.33105	788.502	0.77176	788.502	0.65574	1377.41	0.58261
989.062	0.33273	788.743	0.77055	788.743	0.65722	1377.89	0.58107
989.303	0.33448	788.984	0.76986	788.984	0.65949	1378.37	0.58067
989.545	0.33633	789.225	0.76935	789.225	0.66199	1378.85	0.58159
989.786	0.3383	789.466	0.76889	789.466	0.66443	1379.34	0.58366
990.027	0.34042	789.707	0.76846	789.707	0.66672	1379.82	0.58645
990.268	0.34267	789.948	0.76806	789.948	0.66882	1380.3	0.58955
990.509	0.34506	790.189	0.76759	790.189	0.67051	1380.78	0.5927
990.75	0.34755	790.43	0.76674	790.43	0.67131	1381.26	0.59595
990.991	0.35013	790.671	0.76512	790.671	0.67062	1381.75	0.59948
991.232	0.35277	790.913	0.76243	790.913	0.66797	1382.23	0.60351
991.473	0.35548	791.154	0.75867	791.154	0.66332	1382.71	0.60818
991.714	0.35825	791.395	0.7542	791.395	0.65719	1383.19	0.61343
991.955	0.36111	791.636	0.74979	791.636	0.6507	1383.67	0.61912
992.196	0.36405	791.877	0.74639	791.877	0.64517	1384.16	0.62507
992.437	0.36711	792.118	0.74474	792.118	0.64173	1384.64	0.63127
992.678	0.3703	792.359	0.7453	792.359	0.64099	1385.12	0.63798
992.919	0.37362	792.6	0.748	792.6	0.64283	1385.6	0.64576
993.16	0.37709	792.841	0.75234	792.841	0.64654	1386.09	0.65533
993.402	0.38071	793.082	0.75757	793.082	0.65103	1386.57	0.66714
993.643	0.38449	793.323	0.76297	793.323	0.65525	1387.05	0.68098
993.884	0.38843	793.564	0.76806	793.564	0.65858	1387.53	0.69606
994.125	0.39251	793.805	0.7727	793.805	0.66086	1388.01	0.71127
994.366	0.39672	794.046	0.77698	794.046	0.66232	1388.5	0.72552
994.607	0.40105	794.287	0.7811	794.287	0.66332	1388.98	0.73803
994.848	0.40548	794.528	0.7851	794.528	0.66402	1389.46	0.74851
995.089	0.41001	794.769	0.78879	794.769	0.66423	1389.94	0.75701
995.33	0.41463	795.01	0.79183	795.01	0.6635	1390.42	0.76364
995.571	0.41938	795.252	0.79383	795.252	0.66135	1390.91	0.76848
995.812	0.42426	795.493	0.79461	795.493	0.65755	1391.39	0.77164
996.053	0.42931	795.734	0.79437	795.734	0.65241	1391.87	0.77324
996.294	0.43456	795.975	0.79364	795.975	0.6467	1392.35	0.77337
996.535	0.44002	796.216	0.79311	796.216	0.64147	1392.84	0.77204
996.776	0.44569	796.457	0.79343	796.457	0.63766	1393.32	0.76926
997.017	0.45157	796.698	0.79498	796.698	0.63584	1393.8	0.76531
997.258	0.45762	796.939	0.79771	796.939	0.63597	1394.28	0.76083
997.5	0.4638	797.18	0.80125	797.18	0.63751	1394.76	0.75665
997.741	0.47003	797.421	0.80495	797.421	0.63954	1395.25	0.7535
997.982	0.47621	797.662	0.80827	797.662	0.64125	1395.73	0.75182
998.223	0.48219	797.903	0.81079	797.903	0.64199	1396.21	0.75152
998.464	0.4878	798.144	0.81238	798.144	0.64155	1396.69	0.75197
998.705	0.49284	798.385	0.81312	798.385	0.63998	1397.17	0.75238
998.946	0.49705	798.626	0.81318	798.626	0.6375	1397.66	0.75205
999.187	0.50018	798.867	0.81268	798.867	0.63426	1398.14	0.75055
999.428	0.50198	799.109	0.81163	799.109	0.6303	1398.62	0.74768
999.669	0.50223	799.35	0.81004	799.35	0.62561	1399.1	0.7436
999.91	0.50078	799.591	0.80797	799.591	0.62028	1399.58	0.73873
1000.15	0.49759	799.832	0.80565	799.832	0.61466	1400.07	0.73367
1000.39	0.49274	800.073	0.80355	800.073	0.60941	1400.55	0.72901
1000.63	0.48647	800.314	0.80229	800.314	0.60539	1401.03	0.72508
1000.87	0.47911	800.555	0.80238	800.555	0.60335	1401.51	0.7218
1001.12	0.47113	800.796	0.80415	800.796	0.60375	1402	0.71871
1001.36	0.46304	801.037	0.8075	801.037	0.60645	1402.48	0.71513
1001.6	0.4553	801.278	0.81196	801.278	0.61072	1402.96	0.71044
1001.84	0.4483	801.519	0.81667	801.519	0.61535	1403.44	0.70433
1002.08	0.44228	801.76	0.82069	801.76	0.61897	1403.92	0.69702
1002.32	0.43731	802.001	0.82325	802.001	0.62045	1404.41	0.68908
1002.56	0.43326	802.242	0.82388	802.242	0.61913	1404.89	0.68113
1002.8	0.42991	802.483	0.82254	802.483	0.61497	1405.37	0.6736
1003.04	0.42692	802.724	0.81957	802.724	0.60845	1405.85	0.66662
1003.28	0.42396	802.966	0.81549	802.966	0.60039	1406.33	0.66007
1003.53	0.42072	803.207	0.81087	803.207	0.5916	1406.82	0.65385
1003.77	0.41698	803.447	0.80615	803.447	0.58276	1407.3	0.648
1004.01	0.4126	803.689	0.80167	803.689	0.57435	1407.78	0.64277
1004.25	0.40753	803.93	0.79764	803.93	0.56668	1408.26	0.63838
1004.49	0.40182	804.171	0.79421	804.171	0.55996	1408.75	0.63485
1004.73	0.39555	804.412	0.79156	804.412	0.55438	1409.23	0.63195
1004.97	0.38888	804.653	0.78982	804.653	0.5501	1409.71	0.62927
1005.21	0.382	804.894	0.78909	804.894	0.5472	1410.19	0.62642
1005.45	0.37515	805.135	0.78931	805.135	0.54557	1410.67	0.62321
1005.7	0.36861	805.376	0.79029	805.376	0.54487	1411.16	0.61972
1005.94	0.36269	805.617	0.79166	805.617	0.54453	1411.64	0.61624
1006.18	0.35772	805.858	0.79293	805.858	0.54383	1412.12	0.6131
1006.42	0.35401	806.099	0.79369	806.099	0.54218	1412.6	0.61061
1006.66	0.3518	806.34	0.79361	806.34	0.53917	1413.08	0.60887
1006.9	0.3513	806.581	0.79262	806.581	0.53472	1413.57	0.60777
1007.14	0.35258	806.822	0.79086	806.822	0.5291	1414.05	0.60699
1007.38	0.35562	807.063	0.78864	807.063	0.52279	1414.53	0.60606
1007.62	0.36027	807.304	0.78633	807.304	0.51634	1415.01	0.60459
1007.87	0.36631	807.545	0.78424	807.545	0.51019	1415.49	0.60242
1008.11	0.37342	807.787	0.78258	807.787	0.50461	1415.98	0.59977
1008.35	0.38122	808.028	0.78139	808.028	0.49965	1416.46	0.5972
1008.59	0.38937	808.269	0.78064	808.269	0.49524	1416.94	0.59546
1008.83	0.3975	808.51	0.78022	808.51	0.49119	1417.42	0.59522
1009.07	0.40532	808.751	0.78001	808.751	0.48735	1417.91	0.59674
1009.31	0.41262	808.992	0.77992	808.992	0.4836	1418.39	0.59966
1009.55	0.41926	809.233	0.77985	809.233	0.47983	1418.87	0.60308
1009.79	0.42518	809.474	0.77972	809.474	0.47591	1419.35	0.60599
1010.03	0.43039	809.715	0.77938	809.715	0.47169	1419.83	0.60773
1010.28	0.43495	809.956	0.77867	809.956	0.46694	1420.32	0.60818
1010.52	0.43896	810.197	0.77741	810.197	0.46143	1420.8	0.60775
1010.76	0.44252	810.438	0.77545	810.438	0.45496	1421.28	0.60722
1011	0.44573	810.679	0.77274	810.679	0.44744	1421.76	0.60734
1011.24	0.44868	810.92	0.76928	810.92	0.43888	1422.24	0.60842
1011.48	0.45148	811.161	0.76523	811.161	0.42948	1422.73	0.61044
1011.72	0.45419	811.403	0.7608	811.403	0.41951	1423.21	0.61316
1011.96	0.45689	811.644	0.75625	811.644	0.40933	1423.69	0.61631
1012.2	0.45963	811.885	0.75186	811.885	0.3993	1424.17	0.61973
1012.45	0.46248	812.126	0.74788	812.126	0.38978	1424.65	0.62333
1012.69	0.46547	812.367	0.74448	812.367	0.38105	1425.14	0.62714
1012.93	0.46864	812.608	0.74179	812.608	0.37328	1425.62	0.63124
1013.17	0.472	812.849	0.73984	812.849	0.36657	1426.1	0.63574
1013.41	0.47558	813.09	0.73855	813.09	0.36084	1426.58	0.6408
1013.65	0.47936	813.331	0.73774	813.331	0.35586	1427.07	0.64658
1013.89	0.48331	813.572	0.73712	813.572	0.35128	1427.55	0.65327
1014.13	0.48737	813.813	0.73634	813.813	0.34663	1428.03	0.66105
1014.37	0.49147	814.054	0.73503	814.054	0.34142	1428.51	0.67002
1014.62	0.49551	814.295	0.73287	814.295	0.33522	1428.99	0.68005
1014.86	0.49939	814.536	0.72962	814.536	0.32776	1429.48	0.69073
1015.1	0.50302	814.777	0.7252	814.777	0.31895	1429.96	0.70148
1015.34	0.50633	815.018	0.71963	815.018	0.3089	1430.44	0.71181
1015.58	0.50929	815.259	0.71308	815.259	0.29788	1430.92	0.72145
1015.82	0.51189	815.5	0.70577	815.5	0.28628	1431.4	0.73048
1016.06	0.51413	815.741	0.69795	815.741	0.27448	1431.89	0.7392
1016.3	0.51604	815.982	0.68985	815.982	0.26287	1432.37	0.74783
1016.54	0.51759	816.224	0.68167	816.224	0.25177	1432.85	0.75633
1016.78	0.51877	816.465	0.67353	816.465	0.24142	1433.33	0.76432
1017.02	0.51952	816.706	0.66544	816.706	0.23196	1433.82	0.77133
1017.27	0.51979	816.947	0.65735	816.947	0.22342	1434.3	0.77694
1017.51	0.51952	817.188	0.64908	817.188	0.21568	1434.78	0.78096
1017.75	0.51865	817.429	0.64038	817.429	0.20852	1435.26	0.7836
1017.99	0.51716	817.67	0.63101	817.67	0.20158	1435.74	0.78555
1018.23	0.51505	817.911	0.62078	817.911	0.19453	1436.23	0.78753
1018.47	0.51236	818.152	0.60964	818.152	0.18707	1436.71	0.78986
1018.71	0.50914	818.393	0.59776	818.393	0.17906	1437.19	0.79258
1018.95	0.50551	818.634	0.58551	818.634	0.17056	1437.67	0.79551
1019.2	0.50157	818.875	0.57341	818.875	0.16182	1438.15	0.7981
1019.44	0.4975	819.116	0.56205	819.116	0.15317	1438.64	0.7997
1019.68	0.49345	819.357	0.5519	819.357	0.14498	1439.12	0.80002
1019.92	0.48958	819.598	0.54326	819.598	0.13752	1439.6	0.79916
1020.16	0.48605	819.84	0.53622	819.84	0.13095	1440.08	0.79752
1020.4	0.48298	820.081	0.53066	820.081	0.12531	1440.56	0.79573
1020.64	0.4804	820.322	0.52631	820.322	0.12056	1441.05	0.79451
1020.88	0.47829	820.563	0.52288	820.563	0.11672	1441.53	0.79441
1021.12	0.47656	820.804	0.52012	820.804	0.11381	1442.01	0.79555
1021.36	0.47502	821.045	0.51785	821.045	0.11194	1442.49	0.79746
1021.61	0.47346	821.286	0.51598	821.286	0.11123	1442.98	0.7993
1021.85	0.47163	821.527	0.51445	821.527	0.11169	1443.46	0.80027
1022.09	0.46929	821.768	0.51317	821.768	0.11323	1443.94	0.79992
1022.33	0.46623	822.009	0.51202	822.009	0.11556	1444.42	0.7983
1022.57	0.4623	822.25	0.51087	822.25	0.11832	1444.9	0.79581
1022.81	0.45743	822.491	0.50959	822.491	0.12111	1445.39	0.79288
1023.05	0.45164	822.732	0.50815	822.732	0.12363	1445.87	0.78975
1023.29	0.445	822.973	0.50664	822.973	0.12576	1446.35	0.78645
1023.53	0.43771	823.214	0.50525	823.214	0.12758	1446.83	0.78294
1023.77	0.43001	823.455	0.50422	823.455	0.12929	1447.31	0.77933
1024.02	0.42221	823.696	0.50379	823.696	0.13114	1447.8	0.77583
1024.26	0.41466	823.938	0.50414	823.938	0.13334	1448.28	0.77267
1024.5	0.40772	824.179	0.50533	824.179	0.13597	1448.76	0.7699
1024.74	0.40173	824.42	0.50735	824.42	0.13901	1449.24	0.7674
1024.98	0.39702	824.661	0.51012	824.661	0.1424	1449.72	0.76488
1025.22	0.39381	824.902	0.51359	824.902	0.1461	1450.21	0.76218
1025.46	0.39226	825.143	0.51772	825.143	0.15012	1450.69	0.75938
1025.7	0.39243	825.384	0.52253	825.384	0.15457	1451.17	0.75672
1025.94	0.39429	825.625	0.52804	825.625	0.15958	1451.65	0.75438
1026.18	0.39775	825.866	0.5342	825.866	0.1652	1452.14	0.75228
1026.43	0.40266	826.107	0.54088	826.107	0.17141	1452.62	0.75015
1026.67	0.40885	826.348	0.54788	826.348	0.17802	1453.1	0.74766
1026.91	0.41615	826.589	0.55488	826.589	0.18476	1453.58	0.7447
1027.15	0.42438	826.83	0.5616	826.83	0.19135	1454.06	0.74148
1027.39	0.4334	827.071	0.56783	827.071	0.19762	1454.55	0.73848
1027.63	0.44308	827.312	0.57349	827.312	0.20353	1455.03	0.73615
1027.87	0.4533	827.553	0.57864	827.553	0.20925	1455.51	0.73456
1028.11	0.46396	827.794	0.58345	827.794	0.21503	1455.99	0.73329
1028.36	0.47493	828.035	0.58813	828.035	0.22118	1456.47	0.7317
1028.6	0.4861	828.277	0.59285	828.277	0.22793	1456.96	0.72936
1028.84	0.49735	828.518	0.59768	828.518	0.23536	1457.44	0.72618
1029.08	0.50856	828.759	0.6026	828.759	0.24341	1457.92	0.72252
1029.32	0.51962	829	0.60747	829	0.25192	1458.4	0.71895
1029.56	0.5304	829.241	0.61216	829.241	0.26068	1458.89	0.71602
1029.8	0.54081	829.482	0.61651	829.482	0.26949	1459.37	0.71392
1030.04	0.55078	829.723	0.62043	829.723	0.27824	1459.85	0.71255
1030.28	0.56023	829.964	0.62387	829.964	0.28683	1460.33	0.71172
1030.53	0.56915	830.205	0.62676	830.205	0.29516	1460.81	0.71123
1030.77	0.5775	830.446	0.62903	830.446	0.30311	1461.3	0.71099
1031.01	0.5853	830.687	0.63059	830.687	0.31045	1461.78	0.71092
1031.25	0.59254	830.928	0.63128	830.928	0.31692	1462.26	0.7109
1031.49	0.59925	831.169	0.63101	831.169	0.32232	1462.74	0.71071
1031.73	0.60542	831.41	0.62979	831.41	0.32655	1463.22	0.71006
1031.97	0.61107	831.651	0.62777	831.651	0.32974	1463.71	0.70876
1032.21	0.6162	831.893	0.62525	831.893	0.33223	1464.19	0.70685
1032.45	0.62083	832.134	0.6227	832.134	0.33452	1464.67	0.70451
1032.69	0.625	832.375	0.62058	832.375	0.33716	1465.15	0.702
1032.93	0.62876	832.616	0.61928	832.616	0.34057	1465.63	0.69957
1033.18	0.63215	832.857	0.61904	832.857	0.345	1466.12	0.69737
1033.42	0.63522	833.098	0.61995	833.098	0.35042	1466.6	0.69539
1033.66	0.63801	833.339	0.62192	833.339	0.35663	1467.08	0.69354
1033.9	0.64053	833.58	0.62481	833.58	0.36333	1467.56	0.69175
1034.14	0.64276	833.821	0.62849	833.821	0.37025	1468.05	0.69
1034.38	0.64471	834.062	0.63288	834.062	0.37728	1468.53	0.68827
1034.62	0.64634	834.303	0.638	834.303	0.38442	1469.01	0.68649
1034.86	0.64766	834.544	0.64389	834.544	0.39177	1469.49	0.68452
1035.11	0.64865	834.785	0.65052	834.785	0.39937	1469.97	0.68208
1035.35	0.64935	835.026	0.65773	835.026	0.40713	1470.46	0.67881
1035.59	0.64979	835.267	0.66524	835.267	0.41478	1470.94	0.67449
1035.83	0.64998	835.508	0.67267	835.508	0.42192	1471.42	0.66942
1036.07	0.64996	835.749	0.67962	835.749	0.42813	1471.9	0.66439
1036.31	0.64975	835.99	0.68585	835.99	0.43318	1472.38	0.6601
1036.55	0.64935	836.231	0.6913	836.231	0.43709	1472.87	0.65692
1036.79	0.64876	836.472	0.69617	836.472	0.44019	1473.35	0.65491
1037.03	0.64799	836.714	0.70077	836.714	0.44298	1473.83	0.65369
1037.27	0.64705	836.955	0.70544	836.955	0.44596	1474.31	0.65265
1037.52	0.64596	837.196	0.71042	837.196	0.44946	1474.8	0.65153
1037.76	0.64475	837.437	0.71573	837.437	0.45353	1475.28	0.65056
1038	0.64343	837.678	0.72122	837.678	0.45796	1475.76	0.65006
1038.24	0.64204	837.919	0.72661	837.919	0.46236	1476.24	0.64997
1038.48	0.64057	838.16	0.73163	838.16	0.46638	1476.72	0.64991
1038.72	0.63905	838.401	0.73612	838.401	0.4698	1477.21	0.64932
1038.96	0.6375	838.642	0.74003	838.642	0.47262	1477.69	0.64768
1039.2	0.63592	838.883	0.74347	838.883	0.475	1478.17	0.64471
1039.44	0.63435	839.124	0.74657	839.124	0.47717	1478.65	0.64058
1039.68	0.63282	839.365	0.7494	839.365	0.47922	1479.13	0.63576
1039.93	0.63134	839.606	0.75195	839.606	0.48113	1479.62	0.63077
1040.17	0.62995	839.847	0.75413	839.847	0.4827	1480.1	0.62603
1040.41	0.62865	840.088	0.75582	840.088	0.48375	1480.58	0.62166
1040.65	0.62745	840.33	0.75701	840.33	0.48424	1481.06	0.61766
1040.89	0.62633	840.571	0.75785	840.571	0.48437	1481.54	0.61393
1041.13	0.62529	840.812	0.75863	840.812	0.48456	1482.03	0.61039
1041.37	0.62433	841.053	0.75971	841.053	0.48536	1482.51	0.60699
1041.61	0.62345	841.294	0.76142	841.294	0.48723	1482.99	0.60364
1041.85	0.62266	841.535	0.76392	841.535	0.49039	1483.47	0.60019
1042.1	0.62198	841.776	0.76712	841.776	0.49469	1483.96	0.59644
1042.34	0.62143	842.017	0.77074	842.017	0.49967	1484.44	0.5922
1042.58	0.62106	842.258	0.77439	842.258	0.50471	1484.92	0.5875
1042.82	0.62089	842.499	0.77767	842.499	0.50922	1485.4	0.58263
1043.06	0.62095	842.74	0.78032	842.74	0.51278	1485.88	0.57811
1043.3	0.62126	842.981	0.78221	842.981	0.51525	1486.37	0.57432
1043.54	0.62184	843.222	0.78339	843.222	0.51675	1486.85	0.57131
1043.78	0.62268	843.463	0.78396	843.463	0.51746	1487.33	0.56872
1044.02	0.62376	843.704	0.784	843.704	0.51755	1487.81	0.56598
1044.27	0.62507	843.945	0.78351	843.945	0.51704	1488.29	0.56264
1044.51	0.62658	844.186	0.78246	844.186	0.51586	1488.78	0.55883
1044.75	0.62827	844.428	0.7808	844.428	0.51395	1489.26	0.55538
1044.99	0.63013	844.668	0.7786	844.668	0.51136	1489.74	0.55319
1045.23	0.63216	844.909	0.77607	844.909	0.50838	1490.22	0.55267
1045.47	0.63436	845.151	0.77355	845.151	0.50546	1490.7	0.55357
1045.71	0.63673	845.392	0.77146	845.392	0.50316	1491.19	0.55518
1045.95	0.63928	845.633	0.77012	845.633	0.50192	1491.67	0.55653
1046.19	0.64201	845.874	0.76969	845.874	0.50193	1492.15	0.55703
1046.43	0.6449	846.115	0.77008	846.115	0.50304	1492.63	0.55682
1046.67	0.64793	846.356	0.77097	846.356	0.50478	1493.12	0.55653
1046.92	0.65106	846.597	0.77198	846.597	0.5066	1493.6	0.55688
1047.16	0.65427	846.838	0.77269	846.838	0.50795	1494.08	0.55833
1047.4	0.65754	847.079	0.77287	847.079	0.50851	1494.56	0.56099
1047.64	0.66085	847.32	0.77249	847.32	0.50827	1495.04	0.56457
1047.88	0.66421	847.561	0.77171	847.561	0.50748	1495.53	0.56851
1048.12	0.66758	847.802	0.77078	847.802	0.50649	1496.01	0.57224
1048.36	0.67098	848.043	0.76992	848.043	0.50562	1496.49	0.5755
1048.6	0.67437	848.284	0.76927	848.284	0.50505	1496.97	0.5785
1048.85	0.67771	848.525	0.76885	848.525	0.50477	1497.45	0.58187
1049.09	0.68096	848.766	0.76859	848.766	0.5047	1497.94	0.58636
1049.33	0.6841	849.008	0.76844	849.008	0.50476	1498.42	0.59251
1049.57	0.68708	849.249	0.76842	849.249	0.50501	1498.9	0.60039
1049.81	0.6899	849.49	0.76864	849.49	0.50562	1499.38	0.6098
1050.05	0.69257	849.731	0.76925	849.731	0.50684	1499.87	0.62054
1050.29	0.6951	849.972	0.7704	849.972	0.50886	1500.35	0.63273
1050.53	0.69753	850.213	0.77208	850.213	0.51169	1500.83	0.64677
1050.77	0.69986	850.454	0.7741	850.454	0.51504	1501.31	0.66307
1051.01	0.70212	850.695	0.77611	850.695	0.51841	1501.79	0.68166
1051.26	0.70428	850.936	0.77768	850.936	0.52119	1502.28	0.70205
1051.5	0.70634	851.177	0.77843	851.177	0.52283	1502.76	0.72348
1051.74	0.70828	851.418	0.77815	851.418	0.52304	1503.24	0.74522
1051.98	0.7101	851.659	0.77688	851.659	0.52187	1503.72	0.76699
1052.22	0.71179	851.9	0.77488	851.9	0.51969	1504.2	0.78914
1052.46	0.71337	852.141	0.77249	852.141	0.51701	1504.69	0.81263
1052.7	0.71488	852.382	0.77011	852.382	0.51435	1505.17	0.83859
1052.94	0.71634	852.623	0.76798	852.623	0.51212	1505.65	0.86693
1053.18	0.71777	852.865	0.76622	852.865	0.51048	1506.13	0.89532
1053.42	0.7192	853.106	0.76484	853.106	0.50947	1506.61	0.92072
1053.67	0.72061	853.347	0.7638	853.347	0.50903	1507.1	0.94085
1053.91	0.72202	853.588	0.76307	853.588	0.50918	1507.58	0.95432
1054.15	0.72342	853.829	0.7627	853.829	0.50997	1508.06	0.96144
1054.39	0.7248	854.07	0.76276	854.07	0.51154	1508.54	0.96473
1054.63	0.72616	854.311	0.76328	854.311	0.51393	1509.03	0.9671
1054.87	0.72749	854.552	0.76419	854.552	0.51706	1509.51	0.97026
1055.11	0.72879	854.793	0.76529	854.793	0.52062	1509.99	0.97461
1055.35	0.73003	855.034	0.76625	855.034	0.52413	1510.47	0.97977
1055.6	0.7312	855.275	0.76669	855.275	0.527	1510.95	0.985
1055.84	0.73229	855.516	0.76634	855.516	0.52881	1511.44	0.98957
1056.08	0.73328	855.757	0.7651	855.757	0.52937	1511.92	0.99301
1056.32	0.73417	855.998	0.7631	855.998	0.52884	1512.4	0.99522
1056.56	0.73498	856.239	0.76065	856.239	0.52762	1512.88	0.99635
1056.8	0.73571	856.48	0.75812	856.48	0.52624	1513.36	0.99669
1057.04	0.73639	856.721	0.75584	856.721	0.52522	1513.85	0.99642
1057.28	0.73702	856.962	0.75401	856.962	0.52482	1514.33	0.99553
1057.52	0.73763	857.204	0.75265	857.204	0.52512	1514.81	0.99394
1057.76	0.7382	857.445	0.75167	857.445	0.52596	1515.29	0.99185
1058.01	0.73873	857.686	0.75092	857.686	0.52716	1515.78	0.98988
1058.25	0.73921	857.927	0.75027	857.927	0.52853	1516.26	0.98879
1058.49	0.73962	858.168	0.74967	858.168	0.52997	1516.74	0.98889
1058.73	0.73997	858.409	0.7491	858.409	0.53146	1517.22	0.98996
1058.97	0.74025	858.65	0.74854	858.65	0.53298	1517.7	0.99151
1059.21	0.74046	858.891	0.7479	858.891	0.53439	1518.19	0.99285
1059.45	0.74061	859.132	0.74704	859.132	0.53543	1518.67	0.99351
1059.69	0.74071	859.373	0.74574	859.373	0.53574	1519.15	0.99372
1059.93	0.74076	859.614	0.74382	859.614	0.535	1519.63	0.99423
1060.17	0.74075	859.855	0.74121	859.855	0.53305	1520.11	0.99566
1060.42	0.74068	860.096	0.73802	860.096	0.53	1520.6	0.99782
1060.66	0.74055	860.337	0.73456	860.337	0.52625	1521.08	0.99963
1060.9	0.74033	860.578	0.73123	860.578	0.52236	1521.56	1
1061.14	0.74003	860.819	0.72847	860.819	0.51897	1522.04	0.9983
1061.38	0.73963	861.061	0.72661	861.061	0.51655	1522.52	0.99443
1061.62	0.73914	861.302	0.72582	861.302	0.51533	1523.01	0.98898
1061.86	0.73854	861.543	0.72606	861.543	0.5153	1523.49	0.98314
1062.1	0.73786	861.784	0.72715	861.784	0.51621	1523.97	0.97785
1062.34	0.73709	862.025	0.72883	862.025	0.51772	1524.45	0.97336
1062.59	0.73626	862.266	0.73083	862.266	0.51946	1524.94	0.9695
1062.83	0.73537	862.507	0.73292	862.507	0.52117	1525.42	0.96605
1063.07	0.73444	862.748	0.73494	862.748	0.52265	1525.9	0.96297
1063.31	0.73347	862.989	0.73676	862.989	0.52371	1526.38	0.96045
1063.55	0.73246	863.23	0.7383	863.23	0.52423	1526.86	0.9588
1063.79	0.7314	863.471	0.73943	863.471	0.52402	1527.35	0.9582
1064.03	0.73028	863.712	0.74008	863.712	0.52294	1527.83	0.95852
1064.27	0.72909	863.953	0.74018	863.953	0.52091	1528.31	0.95934
1064.51	0.7278	864.194	0.73978	864.194	0.51798	1528.79	0.96003
1064.76	0.72641	864.435	0.73901	864.435	0.51438	1529.27	0.96004
1065	0.72489	864.676	0.73809	864.676	0.51046	1529.76	0.95904
1065.24	0.72327	864.917	0.73729	864.917	0.50661	1530.24	0.95707
1065.48	0.72155	865.158	0.73686	865.158	0.50322	1530.72	0.95439
1065.72	0.71977	865.399	0.73694	865.399	0.50051	1531.2	0.95128
1065.96	0.71796	865.641	0.73757	865.641	0.49849	1531.68	0.94785
1066.2	0.71614	865.882	0.73864	865.882	0.49704	1532.17	0.94404
1066.44	0.71436	866.123	0.74	866.123	0.49589	1532.65	0.93985
1066.68	0.71261	866.364	0.74141	866.364	0.49474	1533.13	0.9355
1066.92	0.71088	866.605	0.74268	866.605	0.49333	1533.61	0.93144
1067.16	0.70915	866.846	0.7437	866.846	0.49147	1534.1	0.9282
1067.41	0.70738	867.087	0.74437	867.087	0.48908	1534.58	0.92631
1067.65	0.70554	867.328	0.74468	867.328	0.48614	1535.06	0.92607
1067.89	0.70361	867.569	0.74464	867.569	0.4827	1535.54	0.92745
1068.13	0.70159	867.81	0.74428	867.81	0.47882	1536.02	0.93017
1068.37	0.69949	868.051	0.74365	868.051	0.4746	1536.51	0.9338
1068.61	0.69734	868.292	0.74284	868.292	0.47016	1536.99	0.93764
1068.85	0.69517	868.533	0.74197	868.533	0.46571	1537.47	0.94049
1069.09	0.69299	868.774	0.7412	868.774	0.4615	1537.95	0.94083
1069.34	0.69083	869.015	0.74072	869.015	0.45777	1538.43	0.93782
1069.58	0.68868	869.256	0.7407	869.256	0.45475	1538.92	0.93215
1069.82	0.68653	869.498	0.74123	869.498	0.45259	1539.4	0.92538
1070.06	0.68439	869.739	0.74232	869.739	0.45127	1539.88	0.91909
1070.3	0.68223	869.98	0.74385	869.98	0.45062	1540.36	0.9147
1070.54	0.68006	870.221	0.74562	870.221	0.45037	1540.85	0.91277
1070.78	0.67787	870.462	0.74735	870.462	0.45014	1541.33	0.91232
1071.02	0.67566	870.703	0.7488	870.703	0.44959	1541.81	0.91183
1071.26	0.67342	870.944	0.74975	870.944	0.44841	1542.29	0.91038
1071.5	0.67115	871.185	0.75009	871.185	0.44647	1542.77	0.90777
1071.74	0.66886	871.426	0.74981	871.426	0.44371	1543.26	0.90433
1071.99	0.66655	871.667	0.74897	871.667	0.44023	1543.74	0.9008
1072.23	0.66424	871.908	0.74766	871.908	0.43618	1544.22	0.89798
1072.47	0.66193	872.149	0.74603	872.149	0.43176	1544.7	0.89638
1072.71	0.65962	872.39	0.74419	872.39	0.42714	1545.18	0.89593
1072.95	0.65733	872.631	0.74226	872.631	0.42253	1545.67	0.89614
1073.19	0.65504	872.872	0.74038	872.872	0.41809	1546.15	0.89628
1073.43	0.65272	873.113	0.73863	873.113	0.41399	1546.63	0.89559
1073.67	0.65035	873.355	0.73713	873.355	0.41036	1547.11	0.89364
1073.91	0.64789	873.596	0.73591	873.596	0.40732	1547.59	0.89041
1074.16	0.64529	873.837	0.73499	873.837	0.40486	1548.08	0.88633
1074.4	0.64252	874.078	0.7343	874.078	0.40291	1548.56	0.88214
1074.64	0.6395	874.319	0.73371	874.319	0.40131	1549.04	0.8788
1074.88	0.6362	874.56	0.73308	874.56	0.39982	1549.52	0.87703
1075.12	0.63256	874.801	0.73225	874.801	0.39819	1550.01	0.877
1075.36	0.62858	875.042	0.7311	875.042	0.39622	1550.49	0.87834
1075.6	0.62424	875.283	0.72957	875.283	0.39382	1550.97	0.88025
1075.84	0.61962	875.524	0.72768	875.524	0.39098	1551.45	0.88179
1076.08	0.6148	875.765	0.7255	875.765	0.38782	1551.93	0.88222
1076.33	0.60993	876.006	0.72314	876.006	0.3845	1552.42	0.88132
1076.57	0.6052	876.247	0.72069	876.247	0.38122	1552.9	0.87941
1076.81	0.60081	876.488	0.71824	876.488	0.37813	1553.38	0.87703
1077.05	0.59697	876.729	0.71582	876.729	0.37534	1553.86	0.87467
1077.29	0.59387	876.97	0.71346	876.97	0.37291	1554.34	0.87263
1077.53	0.5917	877.211	0.71118	877.211	0.37088	1554.83	0.87117
1077.77	0.59058	877.452	0.70896	877.452	0.36924	1555.31	0.87047
1078.01	0.59063	877.693	0.70677	877.693	0.36794	1555.79	0.87048
1078.25	0.59189	877.935	0.70458	877.935	0.36692	1556.27	0.87076
1078.49	0.59438	878.176	0.70228	878.176	0.36605	1556.75	0.87022
1078.74	0.59804	878.417	0.69973	878.417	0.36515	1557.24	0.86702
1078.98	0.60279	878.658	0.69678	878.658	0.36403	1557.72	0.86042
1079.22	0.60851	878.899	0.6933	878.899	0.36249	1558.2	0.85283
1079.46	0.61501	879.14	0.68917	879.14	0.36039	1558.68	0.84692
1079.7	0.62215	879.381	0.68439	879.381	0.3577	1559.17	0.84356
1079.94	0.62975	879.622	0.67903	879.622	0.3545	1559.65	0.84328
1080.18	0.63764	879.863	0.67325	879.863	0.35097	1560.13	0.84572
1080.42	0.64569	880.104	0.66723	880.104	0.34731	1560.61	0.84798
1080.66	0.65375	880.345	0.66116	880.345	0.34375	1561.09	0.84767
1080.91	0.66172	880.586	0.65519	880.586	0.34045	1561.58	0.84521
1081.15	0.66948	880.827	0.64941	880.827	0.3375	1562.06	0.84209
1081.39	0.67696	881.068	0.64387	881.068	0.33492	1562.54	0.83943
1081.63	0.68408	881.309	0.63858	881.309	0.33268	1563.02	0.83752
1081.87	0.6908	881.55	0.63356	881.55	0.33074	1563.5	0.83603
1082.11	0.69709	881.792	0.62885	881.792	0.32906	1563.99	0.83421
[truncated: 12,936 more rows]

## Sheet: Fig. 1d
597.009	0.03704	301.827	0.0093	299.982	0.00337
596.939	0.03526	301.749	0.00904	299.904	0.00351
596.869	0.03256	301.672	0.00874	299.827	0.0039
596.799	0.0298	301.594	0.00844	299.749	0.00412
596.729	0.028	301.517	0.00821	299.672	0.00407
596.659	0.02794	301.439	0.00808	299.594	0.00405
596.589	0.02975	301.361	0.00805	299.517	0.0042
596.52	0.03285	301.284	0.00813	299.439	0.00424
596.45	0.03613	301.206	0.00826	299.362	0.0039
596.38	0.03843	301.129	0.0084	299.284	0.00337
596.31	0.03902	301.051	0.0085	299.207	0.00319
596.24	0.03794	300.974	0.00853	299.129	0.00349
596.17	0.03597	300.896	0.00847	299.052	0.00384
596.1	0.0343	300.819	0.00834	298.974	0.00373
596.03	0.03396	300.741	0.00819	298.897	0.00321
595.96	0.03531	300.664	0.00805	298.819	0.00276
595.89	0.03793	300.586	0.00796	298.742	0.00275
595.82	0.04072	300.509	0.00796	298.664	0.00308
595.75	0.04254	300.431	0.00804	298.587	0.00343
595.68	0.04271	300.354	0.00816	298.509	0.00363
595.61	0.04137	300.276	0.0083	298.432	0.00372
595.54	0.03945	300.199	0.0084	298.354	0.00377
595.47	0.03813	300.121	0.00842	298.277	0.00377
595.4	0.03822	300.044	0.00834	298.199	0.00368
595.33	0.03968	299.966	0.00815	298.122	0.00353
595.26	0.04154	299.889	0.00789	298.044	0.00339
595.19	0.04237	299.811	0.00759	297.967	0.00336
595.12	0.04101	299.734	0.0073	297.889	0.00341
595.05	0.03726	299.656	0.00705	297.812	0.0035
594.98	0.0322	299.579	0.00686	297.734	0.00358
594.91	0.02778	299.501	0.00675	297.656	0.00366
594.84	0.02604	299.424	0.00669	297.579	0.00368
594.77	0.02807	299.346	0.00669	297.501	0.00353
594.7	0.03346	299.269	0.00671	297.424	0.00313
594.631	0.04025	299.191	0.00675	297.346	0.00268
594.561	0.04574	299.114	0.00681	297.269	0.00252
594.491	0.0476	299.036	0.00688	297.191	0.00285
594.421	0.04496	298.959	0.00697	297.114	0.00341
594.351	0.03876	298.881	0.00706	297.036	0.00377
594.281	0.03146	298.804	0.00713	296.959	0.00367
594.211	0.02589	298.726	0.00717	296.881	0.00322
594.141	0.02406	298.649	0.00714	296.804	0.00275
594.071	0.02628	298.571	0.00703	296.726	0.0025
594.001	0.031	298.494	0.00685	296.649	0.00257
593.931	0.03561	298.416	0.00661	296.571	0.00289
593.861	0.03761	298.339	0.00635	296.494	0.00319
593.791	0.03574	298.261	0.00612	296.416	0.00313
593.721	0.03055	298.184	0.00598	296.339	0.00264
593.651	0.02407	298.106	0.00594	296.261	0.00207
593.581	0.0189	298.029	0.00602	296.184	0.0019
593.511	0.01701	297.951	0.00618	296.106	0.00224
593.441	0.01895	297.874	0.00638	296.029	0.00279
593.371	0.02372	297.796	0.00656	295.951	0.00319
593.301	0.02936	297.719	0.00668	295.874	0.00336
593.231	0.03391	297.641	0.0067	295.796	0.00336
593.161	0.03623	297.564	0.00665	295.719	0.00318
593.091	0.03639	297.486	0.00653	295.641	0.0028
593.021	0.03531	297.409	0.0064	295.564	0.00243
592.951	0.03412	297.331	0.0063	295.486	0.00237
592.881	0.03342	297.254	0.00626	295.409	0.00261
592.811	0.03301	297.176	0.00629	295.331	0.00281
592.742	0.03212	297.099	0.00637	295.254	0.00273
592.672	0.03001	297.021	0.00646	295.176	0.0026
592.602	0.02661	296.943	0.00652	295.099	0.00277
592.532	0.02282	296.866	0.00653	295.021	0.00316
592.462	0.02014	296.788	0.00646	294.944	0.00329
592.392	0.01999	296.711	0.00632	294.866	0.00291
592.322	0.02286	296.633	0.00614	294.789	0.00239
592.252	0.02796	296.556	0.00595	294.711	0.0023
592.182	0.03342	296.478	0.00576	294.634	0.00268
592.112	0.0371	296.401	0.00561	294.556	0.00307
592.042	0.0376	296.323	0.00546	294.479	0.00309
591.972	0.03494	296.246	0.00532	294.401	0.00283
591.902	0.03061	296.168	0.00516	294.324	0.0026
591.832	0.02692	296.091	0.00498	294.246	0.00252
591.762	0.02593	296.013	0.00478	294.169	0.00243
591.692	0.02847	295.936	0.00458	294.091	0.0022
591.622	0.03373	295.858	0.00441	294.014	0.00191
591.552	0.03967	295.781	0.00431	293.936	0.00176
591.482	0.04393	295.703	0.00429	293.859	0.00186
591.412	0.04487	295.626	0.00434	293.781	0.00219
591.342	0.04229	295.548	0.00444	293.704	0.00263
591.272	0.03741	295.471	0.00456	293.626	0.00296
591.202	0.03217	295.393	0.00467	293.549	0.00295
591.132	0.02834	295.316	0.00476	293.471	0.0026
591.062	0.02673	295.238	0.00484	293.394	0.00217
590.992	0.02697	295.161	0.00492	293.316	0.00191
590.922	0.02791	295.083	0.00504	293.238	0.00183
590.853	0.02839	295.006	0.00521	293.161	0.00175
590.783	0.02786	294.928	0.00543	293.083	0.00172
590.713	0.02672	294.851	0.00566	293.006	0.00198
590.643	0.02596	294.773	0.00585	292.928	0.00252
590.573	0.02652	294.696	0.00593	292.851	0.0029
590.503	0.02866	294.618	0.00586	292.773	0.00274
590.433	0.03173	294.541	0.00563	292.696	0.00229
590.363	0.03442	294.463	0.00528	292.618	0.00227
590.293	0.03546	294.386	0.00488	292.541	0.00287
590.223	0.03432	294.308	0.00453	292.463	0.00341
590.153	0.03154	294.231	0.00434	292.386	0.00316
590.083	0.02851	294.153	0.00434	292.308	0.00234
590.013	0.0268	294.076	0.00455	292.231	0.00188
589.943	0.02739	293.998	0.0049	292.153	0.0022
589.873	0.03016	293.921	0.00529	292.076	0.00269
589.803	0.034	293.843	0.00559	291.998	0.00253
589.733	0.03732	293.766	0.00571	291.921	0.00177
589.663	0.03893	293.688	0.00561	291.843	0.00118
589.593	0.03852	293.611	0.00531	291.766	0.00122
589.523	0.03682	293.533	0.00489	291.688	0.00159
589.453	0.0351	293.456	0.00447	291.611	0.00183
589.383	0.03448	293.378	0.00417	291.533	0.00201
589.313	0.0353	293.301	0.00406	291.456	0.0024
589.243	0.03695	293.223	0.00416	291.378	0.00287
589.173	0.03835	293.146	0.00441	291.301	0.00294
589.103	0.03851	293.068	0.00473	291.223	0.00252
589.034	0.03726	292.991	0.00499	291.146	0.00212
588.964	0.0353	292.913	0.00511	291.068	0.00222
588.894	0.03391	292.836	0.00505	290.991	0.00267
588.824	0.0341	292.758	0.00484	290.913	0.00292
588.754	0.03602	292.681	0.00456	290.836	0.00279
588.684	0.03867	292.603	0.00432	290.758	0.0026
588.614	0.04037	292.526	0.00421	290.681	0.00259
588.544	0.03961	292.448	0.00428	290.603	0.00262
588.474	0.03593	292.37	0.00454	290.526	0.00244
588.404	0.03041	292.293	0.00491	290.448	0.00206
588.334	0.0253	292.215	0.00529	290.371	0.0017
588.264	0.02304	292.138	0.0056	290.293	0.00145
588.194	0.02515	292.06	0.00575	290.216	0.00123
588.124	0.03131	291.983	0.00573	290.138	0.00108
588.054	0.03944	291.905	0.00556	290.061	0.00125
587.984	0.04648	291.828	0.00532	289.983	0.00183
587.914	0.0497	291.75	0.00509	289.906	0.00252
587.844	0.04798	291.673	0.00493	289.828	0.00286
587.774	0.04222	291.595	0.00485	289.751	0.00274
587.704	0.03497	291.518	0.00485	289.673	0.00249
587.634	0.02929	291.44	0.00487	289.596	0.00241
587.564	0.02732	291.363	0.00486	289.518	0.00245
587.494	0.02944	291.285	0.00478	289.441	0.00236
587.424	0.03418	291.208	0.00463	289.363	0.00209
587.354	0.039	291.13	0.00446	289.286	0.00191
587.284	0.04153	291.053	0.00434	289.208	0.002
587.214	0.04067	290.975	0.00434	289.131	0.00224
587.144	0.03697	290.898	0.00452	289.053	0.00242
587.075	0.0323	290.82	0.00488	288.976	0.00252
587.005	0.02886	290.743	0.00537	288.898	0.00267
586.935	0.02814	290.665	0.0059	288.821	0.00278
586.865	0.03026	290.588	0.00633	288.743	0.0026
586.795	0.03405	290.51	0.00658	288.666	0.00206
586.725	0.03768	290.433	0.00657	288.588	0.00157
586.655	0.03959	290.355	0.00629	288.51	0.00155
586.585	0.03908	290.278	0.00581	288.433	0.002
586.515	0.03655	290.2	0.00523	288.355	0.00246
586.445	0.0331	290.123	0.00466	288.278	0.00261
586.375	0.02994	290.045	0.00422	288.2	0.00255
586.305	0.02777	289.968	0.00398	288.123	0.00252
586.235	0.02668	289.89	0.00394	288.045	0.00244
586.165	0.02629	289.813	0.00407	287.968	0.00217
586.095	0.0262	289.735	0.0043	287.89	0.00183
586.025	0.02625	289.658	0.00454	287.813	0.00181
585.955	0.02666	289.58	0.00473	287.735	0.00216
585.885	0.02769	289.503	0.0048	287.658	0.00244
585.815	0.02933	289.425	0.00476	287.58	0.00226
585.745	0.03107	289.348	0.00462	287.503	0.00179
585.675	0.03209	289.27	0.00441	287.425	0.00152
585.605	0.03166	289.193	0.00418	287.348	0.00166
585.535	0.02968	289.115	0.00397	287.27	0.00198
585.465	0.02691	289.038	0.00379	287.193	0.00231
585.395	0.02479	288.96	0.00368	287.115	0.00272
585.325	0.02475	288.883	0.00361	287.038	0.00311
585.256	0.0275	288.805	0.00358	286.96	0.00313
585.186	0.03247	288.728	0.00359	286.883	0.00258
585.116	0.03794	288.65	0.00362	286.805	0.00192
585.046	0.04166	288.573	0.00368	286.728	0.00178
584.976	0.0419	288.495	0.00376	286.65	0.00216
584.906	0.03829	288.418	0.00385	286.573	0.00236
584.836	0.03209	288.34	0.00396	286.495	0.00197
584.766	0.0257	288.263	0.00408	286.418	0.00146
584.696	0.02163	288.185	0.00421	286.34	0.00161
584.626	0.02137	288.108	0.00432	286.263	0.00239
584.556	0.02472	288.03	0.00443	286.185	0.00297
584.486	0.02989	287.952	0.00451	286.108	0.00271
584.416	0.03442	287.875	0.00456	286.03	0.00198
584.346	0.03628	287.797	0.00457	285.953	0.00157
584.276	0.03486	287.72	0.00455	285.875	0.00171
584.206	0.03124	287.642	0.00448	285.798	0.00192
584.136	0.02762	287.565	0.0044	285.72	0.00187
584.066	0.02625	287.487	0.00431	285.643	0.00179
583.996	0.02835	287.41	0.00424	285.565	0.00208
583.926	0.03355	287.332	0.00421	285.488	0.00256
583.856	0.04	287.255	0.00424	285.41	0.0026
583.786	0.04527	287.177	0.00433	285.333	0.00197
583.716	0.04737	287.1	0.00448	285.255	0.00128
583.646	0.04557	287.022	0.00464	285.178	0.00136
583.576	0.04061	286.945	0.0048	285.1	0.00233
583.506	0.03425	286.867	0.00492	285.023	0.00339
583.436	0.02846	286.79	0.00497	284.945	0.00369
583.367	0.02466	286.712	0.00495	284.868	0.00314
583.297	0.02336	286.635	0.0049	284.79	0.00234
583.227	0.02427	286.557	0.00484	284.713	0.00193
583.157	0.02672	286.48	0.00481	284.635	0.00201
583.087	0.03013	286.402	0.00483	284.558	0.00225
583.017	0.0342	286.325	0.00492	284.48	0.00238
582.947	0.03875	286.247	0.00504	284.403	0.00233
582.877	0.04343	286.17	0.00516	284.325	0.00218
582.807	0.04743	286.092	0.00522	284.248	0.00201
582.737	0.04962	286.015	0.0052	284.17	0.00197
582.667	0.04898	285.937	0.00509	284.092	0.00209
582.597	0.0452	285.86	0.00491	284.015	0.00227
582.527	0.03908	285.782	0.0047	283.937	0.00229
582.457	0.03242	285.705	0.00453	283.86	0.00213
582.387	0.02747	285.627	0.00446	283.782	0.00203
582.317	0.02602	285.55	0.00449	283.705	0.00221
582.247	0.02854	285.472	0.00461	283.627	0.00251
582.177	0.03399	285.395	0.00476	283.55	0.00258
582.107	0.04013	285.317	0.00486	283.472	0.00236
582.037	0.04454	285.24	0.00484	283.395	0.00213
581.967	0.04562	285.162	0.00466	283.317	0.0021
581.897	0.04329	285.085	0.00432	283.24	0.0021
581.827	0.039	285.007	0.00389	283.162	0.00195
581.757	0.03495	284.93	0.00347	283.085	0.00185
581.687	0.03312	284.852	0.00317	283.007	0.00213
581.617	0.03428	284.775	0.00307	282.93	0.00268
581.547	0.03771	284.697	0.0032	282.852	0.00297
581.478	0.04157	284.62	0.00354	282.775	0.00275
581.408	0.04378	284.542	0.00399	282.697	0.00237
581.338	0.04302	284.465	0.00444	282.62	0.00227
581.268	0.03931	284.387	0.00477	282.542	0.0024
581.198	0.03391	284.31	0.00491	282.465	0.00239
581.128	0.02873	284.232	0.00485	282.387	0.00224
581.058	0.02543	284.155	0.00464	282.31	0.00234
580.988	0.02468	284.077	0.00439	282.232	0.00275
580.918	0.02604	284	0.00421	282.155	0.00294
580.848	0.02827	283.922	0.00421	282.077	0.00249
580.778	0.03002	283.845	0.00441	282	0.00177
580.708	0.03055	283.767	0.00477	281.922	0.00157
580.638	0.02994	283.69	0.0052	281.845	0.00206
580.568	0.02896	283.612	0.00556	281.767	0.00259
580.498	0.02855	283.534	0.00574	281.69	0.00258
580.428	0.02928	283.457	0.00565	281.612	0.00218
580.358	0.03108	283.379	0.00531	281.535	0.00192
580.288	0.03329	283.302	0.00476	281.457	0.00194
580.218	0.03511	283.224	0.00416	281.38	0.00195
580.148	0.03601	283.147	0.00365	281.302	0.00189
580.078	0.03601	283.069	0.00337	281.225	0.00209
580.008	0.03559	282.992	0.00338	281.147	0.00273
579.938	0.03538	282.914	0.00371	281.07	0.00335
579.868	0.03574	282.837	0.00427	280.992	0.00332
579.798	0.03656	282.759	0.00495	280.915	0.00266
579.728	0.03734	282.682	0.00561	280.837	0.002
579.658	0.03751	282.604	0.00612	280.76	0.0019
579.589	0.03684	282.527	0.0064	280.682	0.0023
579.519	0.03561	282.449	0.00644	280.605	0.0027
579.449	0.03451	282.372	0.00627	280.527	0.00274
579.379	0.03433	282.294	0.00597	280.45	0.00243
579.309	0.03547	282.217	0.00563	280.372	0.00207
579.239	0.03777	282.139	0.00532	280.295	0.00196
579.169	0.04052	282.062	0.00508	280.217	0.00215
579.099	0.04288	281.984	0.00494	280.14	0.0024
579.029	0.0443	281.907	0.00488	280.062	0.00237
578.959	0.04481	281.829	0.00488	279.985	0.00204
578.889	0.04496	281.752	0.0049	279.907	0.00174
578.819	0.04547	281.674	0.00493	279.83	0.00182
578.749	0.04672	281.597	0.00495	279.752	0.00217
578.679	0.04837	281.519	0.00499	279.675	0.00242
578.609	0.04948	281.442	0.00507	279.597	0.00246
578.539	0.04887	281.364	0.00519	279.519	0.00257
578.469	0.04581	281.287	0.00536	279.442	0.00292
578.399	0.04051	281.209	0.00558	279.364	0.00321
578.329	0.03425	281.132	0.0058	279.287	0.00309
578.259	0.02895	281.054	0.006	279.209	0.0027
578.189	0.02644	280.977	0.00611	279.132	0.00252
578.119	0.02765	280.899	0.00612	279.054	0.00263
578.049	0.03217	280.822	0.006	278.977	0.00255
577.979	0.03833	280.744	0.00576	278.899	0.00198
577.909	0.04386	280.667	0.00543	278.822	0.00141
577.839	0.04678	280.589	0.00504	278.744	0.00156
577.769	0.04612	280.512	0.00465	278.667	0.00237
577.7	0.04223	280.434	0.00433	278.589	0.00296
577.63	0.03654	280.357	0.0041	278.512	0.00266
577.56	0.03087	280.279	0.00398	278.434	0.00188
577.49	0.02672	280.202	0.00398	278.357	0.00161
577.42	0.02477	280.124	0.00405	278.279	0.00218
577.35	0.02483	280.047	0.00414	278.202	0.00295
577.28	0.02615	279.969	0.00421	278.124	0.00316
577.21	0.02795	279.892	0.00422	278.047	0.00285
577.14	0.02975	279.814	0.00413	277.969	0.00259
577.07	0.03155	279.737	0.00398	277.892	0.00261
577	0.03353	279.659	0.00379	277.814	0.00255
576.93	0.0358	279.582	0.00365	277.737	0.00217
576.86	0.03805	279.504	0.00361	277.659	0.00182
576.79	0.03966	279.427	0.00374	277.582	0.00204
576.72	0.0399	279.349	0.00407	277.504	0.00273
576.65	0.03838	279.272	0.00458	277.427	0.00322
576.58	0.03539	279.194	0.00519	277.349	0.00311
576.51	0.03187	279.116	0.00583	277.272	0.00272
576.44	0.02909	279.039	0.00636	277.194	0.0026
576.37	0.02819	278.961	0.00672	277.117	0.00274
576.3	0.02961	278.884	0.00682	277.039	0.00271
576.23	0.03292	278.806	0.00667	276.962	0.00238
576.16	0.03693	278.729	0.00632	276.884	0.00216
576.09	0.04018	278.651	0.00584	276.807	0.00232
576.02	0.04148	278.574	0.00534	276.729	0.00246
575.95	0.04036	278.496	0.00494	276.652	0.00206
575.88	0.03717	278.419	0.00469	276.574	0.00134
575.811	0.0329	278.341	0.00464	276.497	0.00113
575.741	0.02874	278.264	0.00477	276.419	0.0018
575.671	0.02569	278.186	0.00502	276.342	0.00265
575.601	0.02427	278.109	0.00531	276.264	0.00281
575.531	0.02454	278.031	0.00556	276.187	0.00231
575.461	0.02617	277.954	0.00571	276.109	0.00201
575.391	0.0287	277.876	0.00573	276.032	0.00237
575.321	0.03164	277.799	0.00563	275.954	0.00289
575.251	0.03451	277.721	0.00543	275.877	0.00285
575.181	0.03679	277.644	0.00518	275.799	0.00231
575.111	0.03797	277.566	0.00494	275.722	0.00192
575.041	0.03761	277.489	0.00477	275.644	0.00205
574.971	0.03556	277.411	0.00468	275.567	0.0024
574.901	0.03214	277.334	0.00469	275.489	0.00255
574.831	0.02819	277.256	0.00479	275.412	0.00249
574.761	0.02495	277.179	0.00495	275.334	0.00246
574.691	0.02363	277.101	0.00514	275.257	0.00254
574.621	0.02503	277.024	0.00531	275.179	0.00259
574.551	0.02908	276.946	0.00544	275.101	0.00254
574.481	0.03485	276.869	0.00549	275.024	0.00245
574.411	0.04078	276.791	0.00545	274.946	0.00231
574.341	0.0452	276.714	0.00533	274.869	0.0021
574.271	0.04693	276.636	0.00516	274.791	0.00196
574.201	0.04566	276.559	0.00496	274.714	0.00213
574.131	0.04205	276.481	0.00479	274.636	0.00263
574.061	0.03741	276.404	0.00469	274.559	0.00309
573.991	0.03322	276.326	0.00471	274.481	0.00312
573.922	0.0306	276.249	0.00486	274.404	0.00282
573.852	0.03	276.171	0.00515	274.326	0.00265
573.782	0.03117	276.094	0.00555	274.249	0.00285
573.712	0.03345	276.016	0.006	274.171	0.0031
573.642	0.03604	275.939	0.00643	274.094	0.00295
573.572	0.03841	275.861	0.00677	274.016	0.00244
573.502	0.04033	275.784	0.00696	273.939	0.00214
573.432	0.04182	275.706	0.00696	273.861	0.00253
573.362	0.04297	275.629	0.00675	273.784	0.00333
573.292	0.04373	275.551	0.00638	273.706	0.00369
573.222	0.04391	275.474	0.00588	273.629	0.00311
573.152	0.04324	275.396	0.00533	273.551	0.00202
573.082	0.04159	275.319	0.0048	273.474	0.00137
573.012	0.03907	275.241	0.00436	273.396	0.00164
572.942	0.03608	275.164	0.00406	273.319	0.00236
572.872	0.03315	275.086	0.00391	273.241	0.00278
572.802	0.03074	275.009	0.00393	273.164	0.00266
572.732	0.02905	274.931	0.00406	273.086	0.00239
572.662	0.02797	274.853	0.00426	273.009	0.00229
572.592	0.02717	274.776	0.00449	272.931	0.00226
572.522	0.02636	274.698	0.00469	272.854	0.00215
572.452	0.02552	274.621	0.00482	272.776	0.00215
572.382	0.02495	274.543	0.00487	272.699	0.00247
572.312	0.02526	274.466	0.00485	272.621	0.00288
572.242	0.02701	274.388	0.00478	272.544	0.00294
572.172	0.03052	274.311	0.0047	272.466	0.00259
572.103	0.03556	274.233	0.00465	272.389	0.00228
572.033	0.04141	274.156	0.00465	272.311	0.0023
571.963	0.04701	274.078	0.00472	272.234	0.00241
571.893	0.05131	274.001	0.00484	272.156	0.00233
571.823	0.05355	273.923	0.00497	272.079	0.00228
571.753	0.05348	273.846	0.00507	272.001	0.00264
571.683	0.05129	273.768	0.00509	271.924	0.00318
571.613	0.04749	273.691	0.00501	271.846	0.00324
571.543	0.04269	273.613	0.00483	271.769	0.00267
571.473	0.03746	273.536	0.00459	271.691	0.00208
571.403	0.03227	273.458	0.00435	271.614	0.00206
571.333	0.02755	273.381	0.00417	271.536	0.00239
571.263	0.02379	273.303	0.00412	271.459	0.00247
571.193	0.02153	273.226	0.00424	271.381	0.0023
571.123	0.02123	273.148	0.00454	271.304	0.00238
571.053	0.02308	273.071	0.00496	271.226	0.00281
570.983	0.02677	272.993	0.00545	271.149	0.003
570.913	0.03149	272.916	0.00592	271.071	0.00257
570.843	0.03607	272.838	0.0063	270.994	0.00199
570.773	0.03932	272.761	0.00652	270.916	0.00195
570.703	0.04045	272.683	0.00658	270.839	0.0024
570.633	0.03941	272.606	0.0065	270.761	0.00266
570.563	0.03691	272.528	0.00631	270.683	0.00252
570.493	0.03421	272.451	0.0061	270.606	0.00251
570.423	0.03263	272.373	0.0059	270.528	0.00299
570.353	0.03306	272.296	0.00577	270.451	0.00348
570.283	0.03562	272.218	0.0057	270.373	0.00324
570.214	0.03962	272.141	0.00568	270.296	0.00238
570.144	0.04385	272.063	0.00569	270.218	0.00185
570.074	0.04699	271.986	0.0057	270.141	0.00217
570.004	0.04816	271.908	0.00569	270.063	0.00276
569.934	0.04711	271.831	0.00567	269.986	0.0027
569.864	0.04427	271.753	0.00565	269.908	0.00199
569.794	0.04053	271.676	0.00565	269.831	0.00152
569.724	0.03683	271.598	0.00567	269.753	0.00195
569.654	0.03393	271.521	0.00572	269.676	0.00282
569.584	0.03222	271.443	0.00577	269.598	0.0031
569.514	0.03175	271.366	0.00578	269.521	0.00252
569.444	0.03241	271.288	0.0057	269.443	0.00183
569.374	0.034	271.211	0.00551	269.366	0.00196
569.304	0.03629	271.133	0.00521	269.288	0.00289
569.234	0.03899	271.056	0.00483	269.211	0.00372
569.164	0.04159	270.978	0.00445	269.133	0.00372
569.094	0.04343	270.901	0.00413	269.056	0.00308
569.024	0.04377	270.823	0.00396	268.978	0.00255
568.954	0.0421	270.746	0.00399	268.901	0.00248
568.884	0.03842	270.668	0.00421	268.823	0.00257
568.814	0.03337	270.591	0.00461	268.746	0.0024
568.744	0.02814	270.513	0.0051	268.668	0.00199
568.674	0.02416	270.435	0.00559	268.591	0.00169
568.604	0.0225	270.358	0.00601	268.513	0.00169
568.534	0.02353	270.28	0.00628	268.436	0.00182
568.464	0.02668	270.203	0.00639	268.358	0.00194
568.394	0.03064	270.125	0.00636	268.281	0.00205
568.325	0.03386	270.048	0.00625	268.203	0.00217
568.255	0.03516	269.97	0.00612	268.126	0.00216
568.185	0.03415	269.893	0.00605	268.048	0.00193
568.115	0.03142	269.815	0.00608	267.971	0.00172
568.045	0.02824	269.738	0.00621	267.893	0.00188
567.975	0.02599	269.66	0.00642	267.816	0.00243
567.905	0.02565	269.583	0.00665	267.738	0.00296
567.835	0.02737	269.505	0.00685	267.661	0.00305
567.765	0.03049	269.428	0.00695	267.583	0.00274
567.695	0.03382	269.35	0.00693	267.506	0.00243
567.625	0.03622	269.273	0.00678	267.428	0.00243
567.555	0.03697	269.195	0.00652	267.351	0.00257
567.485	0.03607	269.118	0.00621	267.273	0.00256
567.415	0.03407	269.04	0.0059	267.196	0.00242
567.345	0.03179	268.963	0.00564	267.118	0.00251
567.275	0.02993	268.885	0.00547	267.041	0.00298
567.205	0.02881	268.808	0.00539	266.963	0.00338
567.135	0.02842	268.73	0.00538	266.886	0.00317
567.065	0.02851	268.653	0.0054	266.808	0.00238
566.995	0.02895	268.575	0.00538	266.731	0.00174
566.925	0.02986	268.498	0.00528	266.653	0.00176
566.855	0.0316	268.42	0.00509	266.576	0.00213
566.785	0.03455	268.343	0.00481	266.498	0.00211
566.715	0.03881	268.265	0.00447	266.421	0.00163
566.645	0.04397	268.188	0.00414	266.343	0.00134
566.575	0.04909	268.11	0.0039	266.265	0.00173
566.505	0.05297	268.033	0.00379	266.188	0.00235
566.436	0.05452	267.955	0.00386	266.11	0.0025
566.366	0.05319	267.878	0.0041	266.033	0.00218
566.296	0.04921	267.8	0.00446	265.955	0.00205
566.226	0.04359	267.723	0.00485	265.878	0.00232
566.156	0.03783	267.645	0.00518	265.8	0.00245
566.086	0.03343	267.568	0.00537	265.723	0.00212
566.016	0.03143	267.49	0.00536	265.645	0.00189
565.946	0.03208	267.413	0.00515	265.568	0.00241
565.876	0.03479	267.335	0.00479	265.49	0.00325
565.806	0.03829	267.258	0.00439	265.413	0.00333
565.736	0.04105	267.18	0.00405	265.335	0.00245
565.666	0.04174	267.103	0.00386	265.258	0.00168
565.596	0.03965	267.025	0.00388	265.18	0.002
565.526	0.03495	266.948	0.00411	265.103	0.00292
565.456	0.02866	266.87	0.0045	265.025	0.00322
565.386	0.02243	266.793	0.00494	264.948	0.00259
565.316	0.01804	266.715	0.00533	264.87	0.00193
565.246	0.01688	266.638	0.00556	264.793	0.00209
565.176	0.01953	266.56	0.00561	264.715	0.00281
565.106	0.02552	266.483	0.00546	264.638	0.00332
565.036	0.03341	266.405	0.00519	264.56	0.00337
564.966	0.04124	266.328	0.00489	264.483	0.0033
564.896	0.04709	266.25	0.00468	264.405	0.00331
564.826	0.04967	266.173	0.00464	264.328	0.00316
564.756	0.04871	266.095	0.0048	264.25	0.00274
564.686	0.04494	266.017	0.00515	264.173	0.00236
564.616	0.03981	265.94	0.00562	264.095	0.0023
564.547	0.03484	265.862	0.00612	264.018	0.00241
564.477	0.0312	265.785	0.00652	263.94	0.00242
564.407	0.0293	265.707	0.00676	263.863	0.00234
564.337	0.02885	265.63	0.00679	263.785	0.00246
564.267	0.02916	265.552	0.0066	263.708	0.00276
564.197	0.02958	265.475	0.00625	263.63	0.00293
564.127	0.02979	265.397	0.0058	263.553	0.00273
564.057	0.02989	265.32	0.00534	263.475	0.00233
563.987	0.03022	265.242	0.00493	263.398	0.00208
563.917	0.031	265.165	0.00463	263.32	0.00215
563.847	0.03215	265.087	0.00447	263.243	0.00242
563.777	0.03318	265.01	0.00446	263.165	0.0027
563.707	0.03348	264.932	0.00458	263.088	0.0029
563.637	0.0327	264.855	0.00481	263.01	0.00299
563.567	0.031	264.777	0.00509	262.933	0.0029
563.497	0.02914	264.7	0.00538	262.855	0.00259
563.427	0.02811	264.622	0.00562	262.778	0.00217
563.357	0.02868	264.545	0.00575	262.7	0.00195
563.287	0.03093	264.467	0.00575	262.623	0.00217
563.217	0.03409	264.39	0.0056	262.545	0.00275
563.147	0.03684	264.312	0.00532	262.468	0.00318
563.077	0.03786	264.235	0.00496	262.39	0.00305
563.007	0.03652	264.157	0.00461	262.313	0.00246
562.937	0.03325	264.08	0.00435	262.235	0.00197
562.867	0.02943	264.002	0.00425	262.158	0.00202
562.797	0.0268	263.925	0.00434	262.08	0.00248
562.727	0.02669	263.847	0.00462	262.003	0.00292
562.658	0.0293	263.77	0.00502	261.925	0.00309
562.588	0.03364	263.692	0.00544	261.848	0.00307
562.518	0.03786	263.615	0.00576	261.77	0.00299
562.448	0.0401	263.537	0.00589	261.692	0.00286
562.378	0.03939	263.46	0.0058	261.615	0.00268
562.308	0.03602	263.382	0.00549	261.537	0.00251
562.238	0.03147	263.305	0.00506	261.46	0.0024
562.168	0.02769	263.227	0.0046	261.382	0.00231
562.098	0.02617	263.15	0.00426	261.305	0.00228
562.028	0.02729	263.072	0.00411	261.227	0.00243
561.958	0.03018	262.995	0.00419	261.15	0.00272
561.888	0.0332	262.917	0.00448	261.072	0.00293
561.818	0.03477	262.84	0.00488	260.995	0.00296
561.748	0.03419	262.762	0.00529	260.917	0.00305
561.678	0.03195	262.685	0.00561	260.84	0.00341
561.608	0.02945	262.607	0.00578	260.762	0.00373
561.538	0.02828	262.53	0.00578	260.685	0.00347
561.468	0.0294	262.452	0.00566	260.607	0.00264
561.398	0.03259	262.375	0.0055	260.53	0.00198
561.328	0.03656	262.297	0.00537	260.452	0.00215
561.258	0.03959	262.22	0.00531	260.375	0.00295
561.188	0.04038	262.142	0.00534	260.297	0.00363
561.118	0.0387	262.065	0.0054	260.22	0.00372
561.048	0.03548	261.987	0.00544	260.142	0.00331
560.978	0.03241	261.91	0.00539	260.065	0.00268
560.908	0.03103	261.832	0.00522	259.987	0.00204
560.838	0.03202	261.755	0.00496	259.91	0.00175
560.769	0.03487	261.677	0.00468	259.832	0.00217
560.699	0.03813	261.599	0.00448	259.755	0.00308
560.629	0.04014	261.522	0.00444	259.677	0.00368
560.559	0.03985	261.444	0.00462	259.6	0.00338
560.489	0.0373	261.367	0.005	259.522	0.00254
560.419	0.03361	261.289	0.00549	259.445	0.00201
560.349	0.03039	261.212	0.00597	259.367	0.00215
560.279	0.02898	261.134	0.00627	259.29	0.00258
560.209	0.02987	261.057	0.0063	259.212	0.00287
560.139	0.03249	260.979	0.00601	259.135	0.00301
560.069	0.03559	260.902	0.00547	259.057	0.00308
559.999	0.03789	260.824	0.00479	258.98	0.00294
559.929	0.03864	260.747	0.00417	258.902	0.00259
559.859	0.03793	260.669	0.00376	258.825	0.00245
559.789	0.03648	260.592	0.00368	258.747	0.00283
559.719	0.03519	260.514	0.00394	258.67	0.00328
559.649	0.03459	260.437	0.00449	258.592	0.00312
559.579	0.03462	260.359	0.00516	258.515	0.00243
559.509	0.03472	260.282	0.0058	258.437	0.0021
559.439	0.03425	260.204	0.00623	258.36	0.00261
559.369	0.03294	260.127	0.00639	258.282	0.00326
559.299	0.03111	260.049	0.00627	258.205	0.00309
559.229	0.02953	259.972	0.00597	258.127	0.00224
559.159	0.029	259.894	0.00562	258.05	0.00177
559.089	0.02985	259.817	0.00536	257.972	0.00229
559.019	0.03171	259.739	0.00531	257.895	0.00321
558.95	0.03365	259.662	0.0055	257.817	0.00358
558.88	0.03464	259.584	0.00588	257.74	0.00327
558.81	0.0341	259.507	0.00635	257.662	0.00288
558.74	0.03231	259.429	0.00677	257.585	0.00282
558.67	0.03034	259.352	0.00703	257.507	0.00295
558.6	0.02956	259.274	0.00707	257.43	0.00302
558.53	0.03097	259.197	0.00689	257.352	0.00302
558.46	0.03464	259.119	0.00657	257.274	0.00306
558.39	0.03957	259.042	0.00622	257.197	0.00306
558.32	0.04406	258.964	0.00593	257.119	0.00291
558.25	0.0464	258.887	0.00578	257.042	0.00279
558.18	0.04567	258.809	0.00577	256.964	0.00304
558.11	0.04213	258.732	0.00588	256.887	0.00363
558.04	0.03719	258.654	0.006	256.809	0.00405
557.97	0.03281	258.577	0.00604	256.732	0.00383
557.9	0.03073	258.499	0.00592	256.654	0.00314
557.83	0.03176	258.422	0.00563	256.577	0.00268
557.76	0.03546	258.344	0.00521	256.499	0.00288
557.69	0.0404	258.267	0.00474	256.422	0.00342
557.62	0.04466	258.189	0.00433	256.344	0.00365
557.55	0.04662	258.112	0.0041	256.267	0.00339
557.48	0.0455	258.034	0.00412	256.189	0.00312
557.41	0.04154	257.957	0.0044	256.112	0.00327
557.34	0.0359	257.879	0.00489	256.034	0.00362
557.27	0.03012	257.802	0.00551	255.957	0.0036
557.2	0.02569	257.724	0.00614	255.879	0.00312
557.13	0.02356	257.647	0.00667	255.802	0.00265
557.061	0.02401	257.569	0.00703	255.724	0.00266
556.991	0.02663	257.492	0.00718	255.647	0.00301
556.921	0.03051	257.414	0.00713	255.569	0.00328
556.851	0.03459	257.337	0.00695	255.492	0.00335
556.781	0.03789	257.259	0.00671	255.414	0.00335
556.711	0.03976	257.182	0.00649	255.337	0.00331
556.641	0.04004	257.104	0.00634	255.259	0.00307
556.571	0.03904	257.026	0.00631	255.182	0.00275
556.501	0.0374	256.949	0.0064	255.104	0.00274
556.431	0.03588	256.871	0.00658	255.027	0.00309
556.361	0.035	256.794	0.0068	254.949	0.00338
556.291	0.03492	256.716	0.00701	254.872	0.00325
556.221	0.03532	256.639	0.00714	254.794	0.00293
556.151	0.03557	256.561	0.00715	254.717	0.00294
556.081	0.03505	256.484	0.00702	254.639	0.00333
556.011	0.03349	256.406	0.00674	254.562	0.00365
555.941	0.03117	256.329	0.00634	254.484	0.00364
555.871	0.0289	256.251	0.00588	254.407	0.00356
555.801	0.02771	256.174	0.00543	254.329	0.00365
555.731	0.0284	256.096	0.00507	254.252	0.00366
555.661	0.0312	256.019	0.00487	254.174	0.00323
555.591	0.03561	255.941	0.00486	254.097	0.00253
555.521	0.04056	255.864	0.00506	254.019	0.0021
555.451	0.04481	255.786	0.00543	253.942	0.00222
555.381	0.04744	255.709	0.00593	253.864	0.00257
555.311	0.04809	255.631	0.00644	253.787	0.00273
555.241	0.04705	255.554	0.00689	253.709	0.00259
555.172	0.04497	255.476	0.00719	253.632	0.00233
555.102	0.04251	255.399	0.0073	253.554	0.00216
555.032	0.0401	255.321	0.00721	253.477	0.00227
554.962	0.03785	255.244	0.00695	253.399	0.00274
554.892	0.03578	255.166	0.00659	253.322	0.0033
554.822	0.03396	255.089	0.00622	253.244	0.00347
554.752	0.03274	255.011	0.0059	253.167	0.00316
554.682	0.03263	254.934	0.00569	253.089	0.00284
554.612	0.03395	254.856	0.00562	253.012	0.00302
554.542	0.03653	254.779	0.00568	252.934	0.0035
554.472	0.03956	254.701	0.00583	252.857	0.00367
554.402	0.04179	254.624	0.00604	252.779	0.00335
554.332	0.04206	254.546	0.00625	252.702	0.00298
554.262	0.03985	254.469	0.00642	252.624	0.00282
554.192	0.03576	254.391	0.00653	252.546	0.00265
554.122	0.03128	254.314	0.00657	252.469	0.00231
554.052	0.0283	254.236	0.00656	252.391	0.00222
553.982	0.02814	254.159	0.0065	252.314	0.00282
553.912	0.0309	254.081	0.00641	252.236	0.00371
553.842	0.03522	254.004	0.00631	252.159	0.00402
553.772	0.03888	253.926	0.00618	252.081	0.00356
553.702	0.03971	253.849	0.00604	252.004	0.0031
553.632	0.03679	253.771	0.00589	251.926	0.00329
553.562	0.03096	253.694	0.00572	251.849	0.00373
553.492	0.02467	253.616	0.00555	251.771	0.00369
553.422	0.02092	253.539	0.0054	251.694	0.0032
553.352	0.02194	253.461	0.00529	251.616	0.00301
553.283	0.02801	253.384	0.00523	251.539	0.00343
553.213	0.03718	253.306	0.00523	251.461	0.00392
553.143	0.04596	253.229	0.00529	251.384	0.0039
553.073	0.05073	253.151	0.0054	251.306	0.00348
553.003	0.0493	253.074	0.00553	251.229	0.00319
552.933	0.04191	252.996	0.00565	251.151	0.00322
552.863	0.03119	252.919	0.00571	251.074	0.00333
552.793	0.0211	252.841	0.0057	250.996	0.00324
552.723	0.0153	252.763	0.0056	250.919	0.00296
552.653	0.01569	252.686	0.00542	250.841	0.00261
552.583	0.02167	252.608	0.00518	250.764	0.00233
552.513	0.03052	252.531	0.00494	250.686	0.00229
552.443	0.03862	252.453	0.00474	250.609	0.00256
552.373	0.043	252.376	0.00464	250.531	0.00291
552.303	0.04249	252.298	0.00468	250.454	0.00302
552.233	0.03804	252.221	0.00488	250.376	0.00291
552.163	0.03215	252.143	0.00522	250.299	0.00295
552.093	0.02767	252.066	0.00565	250.221	0.00333
552.023	0.02665	251.988	0.0061	250.144	0.00373
551.953	0.02956	251.911	0.0065	250.066	0.00373
551.883	0.03537	251.833	0.00676	249.989	0.00342
551.813	0.04212	251.756	0.00685	249.911	0.00328
551.743	0.04787	251.678	0.00677	249.834	0.00347
551.673	0.0514	251.601	0.00655	249.756	0.00368
551.603	0.0525	251.523	0.00627	249.679	0.00359
551.533	0.05176	251.446	0.00601	249.601	0.00324
551.463	0.05005	251.368	0.00586	249.524	0.00292
551.394	0.04801	251.291	0.00587	249.446	0.0028
551.324	0.04588	251.213	0.00604	249.369	0.00291
551.254	0.04354	251.136	0.00633	249.291	0.00326
551.184	0.04083	251.058	0.00666	249.214	0.00372
551.114	0.03782	250.981	0.00693	249.136	0.00392
551.044	0.03498	250.903	0.00707	249.059	0.00352
550.974	0.03299	250.826	0.00702	248.981	0.00269
550.904	0.0325	250.748	0.00681	248.904	0.00197
550.834	0.0338	250.671	0.00648	248.826	0.00172
550.764	0.03671	250.593	0.00611	248.749	0.00177
550.694	0.04062	250.516	0.00581	248.671	0.00182
550.624	0.04465	250.438	0.00565	248.594	0.00192
550.554	0.04792	250.361	0.00565	248.516	0.0023
550.484	0.04974	250.283	0.00581	248.439	0.00297
550.414	0.04972	250.206	0.00605	248.361	0.00355
550.344	0.04779	250.128	0.0063	248.284	0.00367
550.274	0.04423	250.051	0.00648	248.206	0.00333
550.204	0.03967	249.973	0.00653	248.128	0.00293
550.134	0.03502	249.896	0.00647	248.051	0.00286
550.064	0.03132	249.818	0.00632	247.973	0.00313
549.994	0.0295	249.741	0.00615	247.896	0.00342
549.924	0.03	249.663	0.00603	247.818	0.00348
549.854	0.03256	249.586	0.00601	247.741	0.00337
549.784	0.03622	249.508	0.0061	247.663	0.00337
549.714	0.03958	249.431	0.00625	247.586	0.00353
549.644	0.0414	249.353	0.00642	247.508	0.00359
549.574	0.04115	249.276	0.00653	247.431	0.00331
549.505	0.03932	249.198	0.00654	247.353	0.00291
549.435	0.03727	249.121	0.00643	247.276	0.00281
549.365	0.03666	249.043	0.00625	247.198	0.003
549.295	0.03867	248.966	0.00606	247.121	0.00306
549.225	0.04328	248.888	0.00595	247.043	0.00281
549.155	0.04918	248.811	0.00596	246.966	0.00269
549.085	0.05423	248.733	0.00612	246.888	0.00315
549.015	0.05637	248.656	0.00639	246.811	0.00384
548.945	0.05462	248.578	0.00669	246.733	0.00395
548.875	0.04965	248.501	0.00692	246.656	0.00335
548.805	0.0436	248.423	0.00698	246.578	0.00282
548.735	0.0392	248.345	0.00683	246.501	0.00307
548.665	0.03857	248.268	0.00649	246.423	0.00375
548.595	0.04225	248.19	0.00601	246.346	0.00399
548.525	0.04886	248.113	0.00551	246.268	0.00358
548.455	0.05568	248.035	0.0051	246.191	0.00325
548.385	0.0598	247.958	0.00486	246.113	0.00351
548.315	0.05943	247.88	0.00482	246.036	0.00398
548.245	0.0547	247.803	0.00497	245.958	0.00396
548.175	0.04758	247.725	0.00523	245.881	0.00344
548.105	0.04105	247.648	0.00551	245.803	0.00303
548.035	0.03774	247.57	0.00573	245.726	0.00306
547.965	0.03888	247.493	0.00586	245.648	0.00323
547.895	0.04375	247.415	0.00589	245.571	0.00321
547.825	0.05013	247.338	0.00588	245.493	0.00311
547.755	0.05532	247.26	0.00589	245.416	0.00323
547.686	0.05733	247.183	0.00598	245.338	0.00345
547.616	0.05565	247.105	0.00617	245.261	0.00343
547.546	0.05133	247.028	0.00642	245.183	0.00316
547.476	0.04634	246.95	0.00667	245.106	0.00307
547.406	0.04263	246.873	0.00684	245.028	0.0034
547.336	0.0412	246.795	0.00687	244.951	0.00385
547.266	0.04184	246.718	0.00672	244.873	0.00391
547.196	0.04334	246.64	0.00643	244.796	0.00354
547.126	0.04419	246.563	0.00609	244.718	0.00319
547.056	0.04335	246.485	0.00579	244.641	0.00324
546.986	0.04065	246.408	0.00564	244.563	0.0035
546.916	0.03677	246.33	0.0057	244.486	0.00358
546.846	0.03279	246.253	0.00597	244.408	0.00341
546.776	0.02965	246.175	0.00636	244.331	0.00332
546.706	0.02775	246.098	0.00677	244.253	0.00355
546.636	0.02693	246.02	0.00709	244.176	0.00385
546.566	0.02666	245.943	0.00721	244.098	0.00381
546.496	0.02651	245.865	0.0071	244.021	0.00342
546.426	0.02632	245.788	0.0068	243.943	0.00313
546.356	0.02624	245.71	0.0064	243.866	0.00329
546.286	0.02652	245.633	0.00601	243.788	0.00367
546.216	0.02721	245.555	0.00574	243.71	0.00379
546.146	0.02808	245.478	0.00565	243.633	0.0036
546.076	0.02867	245.4	0.00574	243.555	0.0035
546.006	0.02858	245.323	0.00595	243.478	0.00377
545.936	0.0278	245.245	0.00618	243.4	0.00408
545.866	0.02673	245.168	0.00633	243.323	0.004
545.797	0.02609	245.09	0.00635	243.245	0.0036
545.727	0.02644	245.013	0.00621	243.168	0.00344
545.657	0.02785	244.935	0.00595	243.09	0.00377
545.587	0.02972	244.858	0.00565	243.013	0.00419
545.517	0.03098	244.78	0.00541	242.935	0.00414
545.447	0.03056	244.703	0.00528	242.858	0.00362
545.377	0.02796	244.625	0.00529	242.78	0.00322
545.307	0.02356	244.548	0.00542	242.703	0.00332
545.237	0.01857	244.47	0.00562	242.625	0.00376
545.167	0.01452	244.393	0.00581	242.548	0.0041
545.097	0.01266	244.315	0.00594	242.47	0.00412
545.027	0.01341	244.238	0.00598	242.393	0.00392
544.957	0.01622	244.16	0.00596	242.315	0.00368
544.887	0.01989	244.083	0.00592	242.238	0.00349
544.817	0.02319	244.005	0.00592	242.16	0.00339
544.747	0.02545	243.928	0.00598	242.083	0.00341
544.677	0.02679	243.85	0.00612	242.005	0.00347
544.607	0.028	243.772	0.0063	241.928	0.00355
544.537	0.02995	243.695	0.00648	241.85	0.00366
544.467	0.03297	243.617	0.0066	241.773	0.00379
544.397	0.03654	243.54	0.0066	241.695	0.00383
544.327	0.03933	243.462	0.0065	241.618	0.00373
544.257	0.03985	243.385	0.00633	241.54	0.00365
544.187	0.03717	243.307	0.00617	241.463	0.00386
544.117	0.03153	243.23	0.00608	241.385	0.00432
544.047	0.02448	243.152	0.00613	241.308	0.00457
543.977	0.01838	243.075	0.00633	241.23	0.00426
543.908	0.01557	242.997	0.00664	241.153	0.00368
543.838	0.01744	242.92	0.007	241.075	0.00349
543.768	0.02379	242.842	0.00731	240.998	0.00395
543.698	0.0329	242.765	0.0075	240.92	0.00461
543.628	0.04204	242.687	0.00755	240.843	0.00491
543.558	0.04853	242.61	0.00745	240.765	0.00483
543.488	0.05059	242.532	0.00727	240.688	0.00479
543.418	0.04798	242.455	0.00709	240.61	0.00496
543.348	0.04204	242.377	0.00698	240.533	0.00508
543.278	0.03507	242.3	0.00697	240.455	0.00495
543.208	0.02959	242.222	0.00706	240.378	0.00476
543.138	0.02738	242.145	0.00719	240.3	0.00481
543.068	0.02901	242.067	0.00729	240.223	0.00497
542.998	0.03369	241.99	0.00727	240.145	0.00485
542.928	0.03967	241.912	0.00709	240.068	0.00436
542.858	0.04484	241.835	0.00675	239.99	0.00399
542.788	0.04749	241.757	0.00631	239.913	0.00424
542.718	0.04682	241.68	0.00585	239.835	0.0049
542.648	0.04316	241.602	0.00549	239.758	0.0053
542.578	0.03775	241.525	0.0053	239.68	0.00508
542.508	0.0323	241.447	0.00532	239.603	0.00459
542.438	0.02836	241.37	0.00555	239.525	0.00438
542.368	0.02682	241.292	0.00593	239.448	0.00453
542.298	0.0276	241.215	0.00637	239.37	0.00465
542.228	0.02978	241.137	0.00679	239.292	0.00451
542.158	0.03196	241.06	0.00713	239.215	0.00437
542.088	0.03286	240.982	0.00737	239.137	0.00458
542.019	0.03182	240.905	0.00749	239.06	0.00505
541.949	0.02907	240.827	0.00754	238.982	0.00536
541.879	0.02562	240.75	0.00756	238.905	0.00531
541.809	0.02285	240.672	0.00756	238.827	0.0052
541.739	0.02188	240.595	0.00757	238.75	0.0053
541.669	0.02314	240.517	0.00757	238.672	0.00555
541.599	0.02613	240.44	0.00754	238.595	0.00565
541.529	0.02965	240.362	0.00746	238.517	0.00564
541.459	0.03231	240.285	0.00733	238.44	0.00579
541.389	0.03312	240.207	0.00717	238.362	0.00618
541.319	0.03192	240.13	0.007	238.285	0.00646
541.249	0.02937	240.052	0.00687	238.207	0.00636
541.179	0.02669	239.975	0.0068	238.13	0.00607
541.109	0.02504	239.897	0.00682	238.052	0.00598
541.039	0.02504	239.82	0.00691	237.975	0.00617
540.969	0.02654	239.742	0.00707	237.897	0.0063
540.899	0.02871	239.665	0.00725	237.82	0.00632
540.829	0.03049	239.587	0.00743	237.742	0.00663
540.759	0.03112	239.51	0.0076	237.665	0.00753
540.689	0.0304	239.432	0.00774	237.587	0.00863
540.619	0.02876	239.354	0.00789	237.51	0.0092
540.549	0.02696	239.277	0.00805	237.432	0.00917
540.479	0.02563	239.199	0.00824	237.355	0.00928
540.409	0.025	239.122	0.00847	237.277	0.01022
540.339	0.02483	239.044	0.00873	237.2	0.01176
540.269	0.02461	238.967	0.00899	237.122	0.01306
540.199	0.02399	238.889	0.00924	237.045	0.01373
540.13	0.02307	238.812	0.00945	236.967	0.01424
540.06	0.02241	238.734	0.00963	236.89	0.01519
539.99	0.02277	238.657	0.00978	236.812	0.0165
539.92	0.02468	238.579	0.00993	236.735	0.01753
539.85	0.02804	238.502	0.01009	236.657	0.01793
539.78	0.03197	238.424	0.01028	236.58	0.01811
539.71	0.03516	238.347	0.01049	236.502	0.01873
539.64	0.0363	238.269	0.01072	236.425	0.01992
539.57	0.03475	238.192	0.01096	236.347	0.02114
539.5	0.03085	238.114	0.01119	236.27	0.02171
539.43	0.02585	238.037	0.01142	236.192	0.02153
539.36	0.02147	237.959	0.01168	236.115	0.02112
539.29	0.01923	237.882	0.012	236.037	0.02101
539.22	0.0199	237.804	0.0124	235.96	0.0211
539.15	0.02323	237.727	0.01292	235.882	0.02091
539.08	0.02807	237.649	0.01353	235.805	0.02016
539.01	0.03289	237.572	0.01418	235.727	0.0192
538.94	0.03634	237.494	0.01482	235.65	0.01851
538.87	0.03763	237.417	0.01536	235.572	0.01806
538.8	0.0367	237.339	0.01576	235.495	0.0173
538.73	0.03411	237.262	0.01599	235.417	0.01592
538.66	0.03069	237.184	0.0161	235.34	0.01435
538.59	0.02731	237.107	0.01618	235.262	0.01323
538.52	0.02461	237.029	0.01633	235.185	0.01263
538.45	0.02304	236.952	0.01668	235.107	0.01199
538.38	0.0228	236.874	0.01729	235.03	0.01089
538.31	0.02387	236.797	0.01819	234.952	0.00955
538.241	0.026	236.719	0.01934	234.875	0.00843
538.171	0.02865	236.642	0.02062	234.797	0.0076
538.101	0.031	236.564	0.02188	234.72	0.00686
538.031	0.03221	236.487	0.02297	234.642	0.00623
537.961	0.03169	236.409	0.02377	234.564	0.00607
537.891	0.02946	236.332	0.02424	234.487	0.00645
537.821	0.02628	236.254	0.02439	234.409	0.00693
537.751	0.02352	236.177	0.0243	234.332	0.00699
537.681	0.02271	236.099	0.02409	234.254	0.00658
537.611	0.02487	236.022	0.0239	234.177	0.00609
537.541	0.03004	235.944	0.02382	234.099	0.00575
537.471	0.03704	235.867	0.0239	234.022	0.00542
537.401	0.04384	235.789	0.02412	233.944	0.00494
537.331	0.04825	235.712	0.02443	233.867	0.00443
537.261	0.04874	235.634	0.02471	233.789	0.00415
537.191	0.04505	235.557	0.02485	233.712	0.0042
537.121	0.03833	235.479	0.02478	233.634	0.00446
537.051	0.03066	235.402	0.02444	233.557	0.00477
536.981	0.02428	235.324	0.02387	233.479	0.00495
536.911	0.02073	235.247	0.02311	233.402	0.00492
536.841	0.02037	235.169	0.02228	233.324	0.00471
536.771	0.02237	235.091	0.02147	233.247	0.00458
536.701	0.02523	235.014	0.02077	233.169	0.00474
536.631	0.02749	234.936	0.02024	233.092	0.00511
536.561	0.02834	234.859	0.01985	233.014	0.0053
536.491	0.02791	234.781	0.01955	232.937	0.00513
536.421	0.02698	234.704	0.01927	232.859	0.00476
536.352	0.02658	234.626	0.01889	232.782	0.00447
536.282	0.02734	234.549	0.01832	232.704	0.00437
536.212	0.02925	234.471	0.01754	232.627	0.00438
536.142	0.03165	234.394	0.01655	232.549	0.00451
536.072	0.03368	234.316	0.01541	232.472	0.00476
536.002	0.03469	234.239	0.01425	232.394	0.00497
535.932	0.0346	234.161	0.01319	232.317	0.00494
535.862	0.03391	234.084	0.01235	232.239	0.00469
535.792	0.03343	234.006	0.01179	232.162	0.00446
535.722	0.03382	233.929	0.01154	232.084	0.00433
535.652	0.03522	233.851	0.01153	232.007	0.0041
535.582	0.03715	233.774	0.01167	231.929	0.00369
535.512	0.0387	233.696	0.01181	231.852	0.00341
535.442	0.03895	233.619	0.01185	231.774	0.00359
535.372	0.03739	233.541	0.01169	231.697	0.00403
535.302	0.03419	233.464	0.01132	231.619	0.0042
535.232	0.03015	233.386	0.01078	231.542	0.00399
535.162	0.02643	233.309	0.01015	231.464	0.00386
535.092	0.02405	233.231	0.00953	231.387	0.00416
535.022	0.02358	233.154	0.00903	231.309	0.00454
534.952	0.02493	233.076	0.00868	231.232	0.00435
534.882	0.02746	232.999	0.00851	231.154	0.00357
534.812	0.03024	232.921	0.00845	231.077	0.00286
534.742	0.03246	232.844	0.00846	230.999	0.00275
534.672	0.03367	232.766	0.00845	230.922	0.0031
534.602	0.03397	232.689	0.00839	230.844	0.00343
534.533	0.03392	232.611	0.00827	230.767	0.00356
534.463	0.03428	232.534	0.00812	230.689	0.0036
534.393	0.03567	232.456	0.00801	230.612	0.00361
534.323	0.03832	232.379	0.00798	230.534	0.0035
534.253	0.04188	232.301	0.00808	230.457	0.00334
534.183	0.04545	232.224	0.00829	230.379	0.00334
534.113	0.04782	232.146	0.00856	230.302	0.00353
534.043	0.0479	232.069	0.00883	230.224	0.00368
533.973	0.04511	231.991	0.00901	230.146	0.00366
533.903	0.03972	231.914	0.00906	230.069	0.00369
533.833	0.03291	231.836	0.00897	229.991	0.00402
533.763	0.02648	231.759	0.00876	229.914	0.00445
533.693	0.02231	231.681	0.00849	229.836	0.00455
533.623	0.02169	231.604	0.00825	229.759	0.0042
533.553	0.02482	231.526	0.00808	229.681	0.00377
533.483	0.03064	231.449	0.008	229.604	0.00365
533.413	0.03716	231.371	0.00799	229.526	0.00386
533.343	0.04214	231.294	0.00801	229.449	0.00409
533.273	0.04392	231.216	0.00798	229.371	0.00416
533.203	0.04206	231.139	0.00788	229.294	0.00409
533.133	0.03746	231.061	0.00769	229.216	0.00393
533.063	0.03196	230.984	0.00745	229.139	0.00377
532.993	0.02753	230.906	0.00722	229.061	0.00371
532.923	0.02538	230.829	0.00706	228.984	0.00378
532.853	0.02549	230.751	0.00704	228.906	0.00376
532.783	0.02667	230.673	0.00716	228.829	0.0034
532.713	0.02715	230.596	0.00737	228.751	0.00287
532.644	0.02553	230.518	0.00761	228.674	0.00271
532.574	0.02156	230.441	0.00777	228.596	0.00325
532.504	0.01636	230.363	0.00778	228.519	0.00407
532.434	0.01204	230.286	0.0076	228.441	0.00445
532.364	0.01079	230.208	0.00724	228.364	0.00417
532.294	0.01384	230.131	0.00679	228.286	0.00368
532.224	0.02087	230.053	0.00633	228.209	0.00348
532.154	0.02997	229.976	0.00596	228.131	0.0036
532.084	0.03842	229.898	0.00573	228.054	0.00372
532.014	0.04378	229.821	0.00567	227.976	0.00375
531.944	0.0448	229.743	0.00572	227.899	0.00382
531.874	0.04191	229.666	0.00582	227.821	0.00401
531.804	0.03694	229.588	0.00589	227.744	0.00414
531.734	0.03222	229.511	0.00588	227.666	0.00405
531.664	0.02958	229.433	0.0058	227.589	0.00374
531.594	0.02963	229.356	0.00568	227.511	0.0033
531.524	0.03168	229.278	0.00559	227.434	0.00289
531.454	0.03421	229.201	0.00561	227.356	0.00271
531.384	0.03577	229.123	0.00579	227.279	0.00302
531.314	0.03571	229.046	0.00614	227.201	0.00382
531.244	0.03445	228.968	0.00658	227.124	0.00462
531.174	0.03318	228.891	0.00704	227.046	0.00488
531.104	0.03313	228.813	0.0074	226.969	0.00448
531.034	0.0349	228.736	0.00758	226.891	0.00388
530.964	0.03803	228.658	0.00755	226.814	0.00357
530.894	0.04124	228.581	0.00733	226.736	0.00359
530.824	0.04308	228.503	0.007	226.659	0.00365
530.755	0.04268	228.426	0.00668	226.581	0.00356
530.685	0.04022	228.348	0.00647	226.504	0.00345
530.615	0.03691	228.271	0.00642	226.426	0.0035
530.545	0.03442	228.193	0.00656	226.349	0.00368
530.475	0.034	228.116	0.00682	226.271	0.00375
530.405	0.03592	228.038	0.00711	226.194	0.00352
530.335	0.03924	227.961	0.00733	226.116	0.00311
530.265	0.04233	227.883	0.00737	226.039	0.00286
530.195	0.0436	227.806	0.0072	225.961	0.00302
530.125	0.04231	227.728	0.00682	225.884	0.00348
530.055	0.03891	227.651	0.00629	225.806	0.00386
529.985	0.03482	227.573	0.00572	225.728	0.00387
529.915	0.03172	227.496	0.00521	225.651	0.00361
529.845	0.03074	227.418	0.00485	225.573	0.00343
529.775	0.03201	227.341	0.00471	225.496	0.00347
529.705	0.03463	227.263	0.0048	225.418	0.00356
529.635	0.03726	227.186	0.00511	225.341	0.00347
529.565	0.03886	227.108	0.00556	225.263	0.00327
529.495	0.03926	227.031	0.00609	225.186	0.00316
529.425	0.03921	226.953	0.0066	225.108	0.00319
529.355	0.03987	226.876	0.00702	225.031	0.00326
529.285	0.04204	226.798	0.00729	224.953	0.00326
529.215	0.04558	226.721	0.00739	224.876	0.00324
529.145	0.04924	226.643	0.0073	224.798	0.00333
529.075	0.05122	226.566	0.00707	224.721	0.00352
529.005	0.05009	226.488	0.00676	224.643	0.00376
528.935	0.04559	226.411	0.00645	224.566	0.00394
528.866	0.03905	226.333	0.00622	224.488	0.00395
528.796	0.03288	226.256	0.00615	224.411	0.00381
528.726	0.02956	226.178	0.00628	224.333	0.00369
528.656	0.03047	226.1	0.00658	224.256	0.00382
528.586	0.03511	226.023	0.007	224.178	0.00406
528.516	0.04118	225.945	0.00744	224.101	0.00396
528.446	0.04552	225.868	0.00779	224.023	0.00333
528.376	0.04556	225.79	0.00798	223.946	0.00264
528.306	0.04049	225.713	0.00795	223.868	0.00259
528.236	0.03179	225.635	0.00774	223.791	0.00323
528.166	0.02259	225.558	0.0074	223.713	0.00387
528.096	0.01638	225.48	0.00703	223.636	0.00395
528.026	0.0154	225.403	0.00676	223.558	0.0037
527.956	0.01963	225.325	0.00664	223.481	0.00366
527.886	0.02681	225.248	0.00671	223.403	0.00388
527.816	0.03347	225.17	0.00691	223.326	0.00393
527.746	0.03655	225.093	0.00715	223.248	0.00364
527.676	0.03481	225.015	0.00735	223.171	0.00337
527.606	0.02945	224.938	0.0074	223.093	0.00341
527.536	0.02346	224.86	0.00728	223.016	0.00363
527.466	0.02022	224.783	0.00703	222.938	0.00384
527.396	0.02182	224.705	0.00673	222.861	0.0042
527.326	0.02795	224.628	0.00649	222.783	0.00485
527.256	0.03599	224.55	0.0064	222.706	0.00538
527.186	0.04218	224.473	0.00651	222.628	0.00514
527.116	0.04334	224.395	0.00678	222.551	0.0042
527.046	0.03849	224.318	0.00714	222.473	0.00336
526.977	0.02942	224.24	0.00746	222.396	0.00316
526.907	0.01999	224.163	0.00761	222.318	0.00327
526.837	0.01448	224.085	0.00753	222.241	0.00318
526.767	0.01571	224.008	0.00721	222.163	0.00302
526.697	0.02368	223.93	0.00674	222.086	0.00329
526.627	0.03556	223.853	0.00625	222.008	0.00386
526.557	0.04682	223.775	0.00586	221.931	0.00403
526.487	0.05315	223.698	0.00569	221.853	0.00351
526.417	0.05233	223.62	0.00576	221.776	0.00296
526.347	0.0451	223.543	0.00601	221.698	0.00317
526.277	0.03481	223.465	0.00633	221.621	0.00398
526.207	0.02591	223.388	0.00658	221.543	0.0046
526.137	0.02211	223.31	0.00665	221.466	0.00461
526.067	0.0248	223.233	0.00649	221.388	0.00433
525.997	0.03264	223.155	0.00614	221.31	0.00414
525.927	0.04221	223.078	0.00574	221.233	0.00403
525.857	0.04963	223	0.00543	221.155	0.00386
525.787	0.05216	222.923	0.00537	221.078	0.0038
525.717	0.04924	222.845	0.00564	221	0.00405
525.647	0.04255	222.768	0.00622	220.923	0.00438
525.577	0.0351	222.69	0.007	220.845	0.00438
525.507	0.02979	222.613	0.00781	220.768	0.00398
525.437	0.02821	222.535	0.00845	220.69	0.00362
525.367	0.03011	222.458	0.00877	220.613	0.00372
525.297	0.03369	222.38	0.0087	220.535	0.0042
525.227	0.0366	222.303	0.00829	220.458	0.00457
525.157	0.03703	222.225	0.00767	220.38	0.0044
525.088	0.03451	222.148	0.00701	220.303	0.0037
525.018	0.03001	222.07	0.0065	220.225	0.00286
524.948	0.0254	221.993	0.00624	220.148	0.00242
524.878	0.02261	221.915	0.00628	220.07	0.00263
524.808	0.0228	221.838	0.00655	219.993	0.0032
524.738	0.02597	221.76	0.00693	219.915	0.00362
524.668	0.03106	221.682	0.00728	219.838	0.00368
524.598	0.03649	221.605	0.00747	219.76	0.00358
524.528	0.04077	221.527	0.00744	219.683	0.00363
524.458	0.04301	221.45	0.00721	219.605	0.00381
524.388	0.04308	221.372	0.00685	219.528	0.00399
524.318	0.04146	221.295	0.00648	219.45	0.00421
524.248	0.03893	221.217	0.00621	219.373	0.00455
524.178	0.03624	221.14	0.00612	219.295	0.00478
524.108	0.03392	221.062	0.00622	219.218	0.00452
524.038	0.03222	220.985	0.00647	219.14	0.00385
523.968	0.03121	220.907	0.0068	219.063	0.00329
523.898	0.03079	220.83	0.00709	218.985	0.00326
523.828	0.03082	220.752	0.00727	218.908	0.00357
523.758	0.03106	220.675	0.00729	218.83	0.00375
523.688	0.03126	220.597	0.00714	218.753	0.00371
523.618	0.03118	220.52	0.00686	218.675	0.00372
523.548	0.03074	220.442	0.00651	218.598	0.00387
523.478	0.03005	220.365	0.00618	218.52	0.00395
523.408	0.02944	220.287	0.00591	218.443	0.00386
523.338	0.0293	220.21	0.00575	218.365	0.00383
523.268	0.02992	220.132	0.00573	218.288	0.00406
523.199	0.03124	220.055	0.00584	218.21	0.0043
523.129	0.03281	219.977	0.00608	218.133	0.00416
523.059	0.03395	219.9	0.00641	218.055	0.00363
522.989	0.03399	219.822	0.0068	217.978	0.00314
522.919	0.03264	219.745	0.00721	217.9	0.0031
522.849	0.03018	219.667	0.0076	217.823	0.00353
522.779	0.02742	219.59	0.00791	217.745	0.00408
522.709	0.02542	219.512	0.00812	217.668	0.00427
522.639	0.02506	219.435	0.0082	217.59	0.00391
522.569	0.02666	219.357	0.00816	217.513	0.00328
522.499	0.02983	219.28	0.00802	217.435	0.00302
522.429	0.03362	219.202	0.00783	217.358	0.00341
522.359	0.03691	219.125	0.00765	217.28	0.00401
522.289	0.0388	219.047	0.00753	217.203	0.00415
522.219	0.03899	218.97	0.00749	217.125	0.00389
522.149	0.03777	218.892	0.00754	217.048	0.00391
522.079	0.03581	218.815	0.00764	216.97	0.00446
522.009	0.03386	218.737	0.00773	216.893	0.00483
521.939	0.03236	218.66	0.00776	216.815	0.00436
521.869	0.03135	218.582	0.00767	216.738	0.00354
521.799	0.03056	218.505	0.00743	216.66	0.00344
521.729	0.02968	218.427	0.00706	216.582	0.0042
521.659	0.0286	218.35	0.00662	216.505	0.00468
521.589	0.02758	218.272	0.00618	216.427	0.0041
521.519	0.02717	218.195	0.00582	216.35	0.00313
521.449	0.02793	218.117	0.00561	216.272	0.00294
521.38	0.03018	218.04	0.00556	216.195	0.00355
521.31	0.03376	217.962	0.00567	216.117	0.00392
521.24	0.03801	217.885	0.00588	216.04	0.00347
521.17	0.042	217.807	0.00612	215.962	0.00286
521.1	0.04477	217.73	0.00632	215.885	0.00287
521.03	0.04571	217.652	0.00642	215.807	0.00337
520.96	0.04469	217.575	0.00641	215.73	0.00378
520.89	0.04211	217.497	0.00631	215.652	0.00395
520.82	0.03874	217.419	0.00615	215.575	0.00419
520.75	0.03547	217.342	0.00599	215.497	0.00447
520.68	0.03306	217.264	0.00591	215.42	0.00446
520.61	0.03196	217.187	0.00594	215.342	0.00414
520.54	0.03219	217.109	0.00609	215.265	0.00396
520.47	0.0334	217.032	0.00633	215.187	0.00407
520.4	0.03499	216.954	0.00664	215.11	0.00407
520.33	0.0363	216.877	0.00692	215.032	0.00372
520.26	0.03682	216.799	0.00713	214.955	0.00345
520.19	0.03639	216.722	0.0072	214.877	0.00376
520.12	0.0352	216.644	0.00713	214.8	0.0044
520.05	0.03379	216.567	0.00691	214.722	0.0047
519.98	0.03277	216.489	0.00659	214.645	0.00456
519.91	0.03256	216.412	0.00625	214.567	0.00448
519.84	0.03323	216.334	0.00594	214.49	0.0047
519.77	0.03442	216.257	0.00574	214.412	0.00481
519.7	0.0355	216.179	0.00567	214.335	0.0045
519.63	0.03591	216.102	0.00574	214.257	0.00419
519.56	0.03551	216.024	0.00591	214.18	0.00441
519.49	0.03467	215.947	0.00613	214.102	0.00492
519.421	0.03423	215.869	0.00632	214.025	0.00502
519.351	0.03501	215.792	0.00643	213.947	0.00458
519.281	0.0374	215.714	0.00643	213.87	0.00417
519.211	0.04094	215.637	0.00633	213.792	0.00418
519.141	0.04436	215.559	0.00617	213.715	0.00427
519.071	0.04603	215.482	0.00602	213.637	0.00399
519.001	0.04466	215.404	0.00595	213.56	0.00355
518.931	0.03999	215.327	0.00602	213.482	0.00348
518.861	0.03308	215.249	0.00623	213.405	0.00381
518.791	0.02609	215.172	0.00657	213.327	0.00408
518.721	0.02139	215.094	0.00697	213.25	0.00404
518.651	0.02067	215.017	0.00735	213.172	0.00402
518.581	0.02407	214.939	0.00764	213.095	0.00433
518.511	0.03012	214.862	0.0078	213.017	0.00476
518.441	0.03629	214.784	0.00782	212.94	0.00484
518.371	0.04008	214.707	0.00774	212.862	0.00442
518.301	0.0401	214.629	0.00762	212.785	0.00392
518.231	0.03671	214.552	0.00751	212.707	0.00379
518.161	0.03187	214.474	0.00746	212.63	0.0041
518.091	0.02815	214.397	0.00745	212.552	0.00448
518.021	0.02761	214.319	0.00746	212.475	0.00446
517.951	0.03072	214.242	0.00741	212.397	0.00389
517.881	0.03617	214.164	0.00723	212.32	0.00319
517.811	0.04142	214.087	0.0069	212.242	0.00297
517.741	0.0439	214.009	0.00643	212.164	0.00345
517.671	0.04218	213.932	0.00588	212.087	0.00414
517.602	0.0367	213.854	0.00537	212.009	0.0044
517.532	0.02955	213.777	0.00501	211.932	0.00419
517.462	0.02356	213.699	0.00489	211.854	0.00406
517.392	0.02104	213.622	0.00505	211.777	0.00438
517.322	0.02276	213.544	0.00545	211.699	0.00483
517.252	0.0277	213.467	0.006	211.622	0.00477
517.182	0.0336	213.389	0.00656	211.544	0.0041
517.112	0.03801	213.312	0.00698	211.467	0.00335
517.042	0.0394	213.234	0.00719	211.389	0.00312
516.972	0.03771	213.157	0.00714	211.312	0.00351
516.902	0.0342	213.079	0.00688	211.234	0.00413
516.832	0.03073	213.001	0.00652	211.157	0.00445
516.762	0.0288	212.924	0.00618	211.079	0.00418
516.692	0.02894	212.846	0.00597	211.002	0.00345
516.622	0.03063	212.769	0.00595	210.924	0.00288
516.552	0.03283	212.691	0.00611	210.847	0.00302
516.482	0.03469	212.614	0.00641	210.769	0.0038
516.412	0.03601	212.536	0.00673	210.692	0.0045
516.342	0.03733	212.459	0.00699	210.614	0.00453
516.272	0.03942	212.381	0.0071	210.537	0.00405
516.202	0.04267	212.304	0.00706	210.459	0.00371
516.132	0.0466	212.226	0.00688	210.382	0.00382
516.062	0.04991	212.149	0.00663	210.304	0.00399
515.992	0.05109	212.071	0.00638	210.227	0.00384
515.922	0.0492	211.994	0.00619	210.149	0.00354
515.852	0.04448	211.916	0.0061	210.072	0.00357
515.782	0.03846	211.839	0.00609	209.994	0.00403
515.713	0.0333	211.761	0.00615	209.917	0.00442
515.643	0.03087	211.684	0.00625	209.839	0.00425
515.573	0.03189	211.606	0.00637	209.762	0.00363
515.503	0.03554	211.529	0.00654	209.684	0.00308
515.433	0.03988	211.451	0.00676	209.607	0.00299
515.363	0.04275	211.374	0.00708	209.529	0.00324
515.293	0.04282	211.296	0.00749	209.452	0.00341
515.223	0.0402	211.219	0.00798	209.374	0.00329
515.153	0.0363	211.141	0.00846	209.297	0.00305
515.083	0.03313	211.064	0.00884	209.219	0.00303
515.013	0.03223	210.986	0.00902	209.142	0.00329
514.943	0.03388	210.909	0.00893	209.064	0.0036
514.873	0.037	210.831	0.00855	208.987	0.00372
514.803	0.03965	210.754	0.00795	208.909	0.00374
514.733	0.04006	210.676	0.00726	208.832	0.00386
514.663	0.03749	210.599	0.00663	208.754	0.00406
514.593	0.03263	210.521	0.00623	208.677	0.00407
514.523	0.02722	210.444	0.00615	208.599	0.00382
514.453	0.02324	210.366	0.00644	208.522	0.00361
514.383	0.02194	210.289	0.00702	208.444	0.00372
514.313	0.02333	210.211	0.00775	208.367	0.004
514.243	0.02629	210.134	0.00846	208.289	0.00409
514.173	0.02915	210.056	0.00899	208.212	0.0039
514.103	0.03064	209.979	0.00922	208.134	0.00369
514.033	0.03043	209.901	0.00911	208.057	0.00369
513.963	0.02923	209.824	0.00872	207.979	0.00383
513.893	0.02828	209.746	0.00816	207.902	0.00397
513.824	0.02868	209.669	0.00755	207.824	0.00415
513.754	0.03074	209.591	0.00704	207.746	0.00444
513.684	0.03392	209.514	0.00672	207.669	0.00463
513.614	0.03713	209.436	0.00661	207.591	0.00445
513.544	0.03939	209.359	0.00669	207.514	0.00399
513.474	0.04037	209.281	0.00691	207.436	0.0037
513.404	0.04051	209.204	0.0072	207.359	0.00376
513.334	0.04068	209.126	0.00749	207.281	0.00389
513.264	0.0416	209.049	0.00773	207.204	0.00384
513.194	0.04335	208.971	0.00794	207.126	0.0037
513.124	0.04524	208.894	0.00809	207.049	0.00371
513.054	0.04617	208.816	0.00823	206.971	0.0038
512.984	0.04526	208.739	0.00834	206.894	0.00379
512.914	0.04241	208.661	0.00844	206.816	0.00384
512.844	0.03844	208.583	0.00849	206.739	0.00427
512.774	0.03473	208.506	0.00849	206.661	0.00491
512.704	0.03249	208.428	0.00841	206.584	0.00509
512.634	0.03209	208.351	0.00827	206.506	0.00449
512.564	0.03282	208.273	0.00806	206.429	0.00368
512.494	0.03317	208.196	0.00784	206.351	0.00339
512.424	0.03164	208.118	0.00764	206.274	0.00357
512.354	0.02755	208.041	0.00749	206.196	0.00357
512.284	0.02146	207.963	0.00741	206.119	0.00322
512.214	0.01504	207.886	0.0074	206.041	0.00314
512.144	0.0103	207.808	0.00745	205.964	0.00374
512.074	0.00869	207.731	0.00753	205.886	0.00446
512.004	0.01046	207.653	0.00761	205.809	0.0045
511.935	0.0146	207.576	0.00768	205.731	0.00395
511.865	0.01943	207.498	0.00773	205.654	0.00368
511.795	0.0235	207.421	0.00776	205.576	0.00406
511.725	0.02627	207.343	0.00777	205.499	0.00447
511.655	0.02833	207.266	0.00777	205.421	0.00423
511.585	0.03091	207.188	0.00777	205.344	0.00362
511.515	0.035	207.111	0.00777	205.266	0.00348
511.445	0.04059	207.033	0.00777	205.189	0.00398
511.375	0.04646	206.956	0.00775	205.111	0.00452
511.305	0.05059	206.878	0.00773	205.034	0.00459
511.235	0.05117	206.801	0.00769	204.956	0.00441
511.165	0.04754	206.723	0.00764	204.879	0.00444
511.095	0.0407	206.646	0.00759	204.801	0.00458
511.025	0.03301	206.568	0.00753	204.724	0.00446
510.955	0.02721	206.491	0.00746	204.646	0.00408
510.885	0.02524	206.413	0.00739	204.569	0.00389
510.815	0.02741	206.336	0.00732	204.491	0.00419
510.745	0.03227	206.258	0.00724	204.414	0.00463
510.675	0.03741	206.181	0.00718	204.336	0.00467
510.605	0.04052	206.103	0.00713	204.259	0.00419
510.535	0.04048	206.026	0.00711	204.181	0.0036
510.465	0.03778	205.948	0.00713	204.104	0.0034
510.395	0.03413	205.871	0.00717	204.026	0.0037
510.325	0.03152	205.793	0.00723	203.949	0.0042
510.255	0.03122	205.716	0.00727	203.871	0.00446
510.185	0.03311	205.638	0.00728	203.794	0.00432
510.115	0.03593	205.561	0.00725	203.716	0.00405
510.046	0.0379	205.483	0.00718	203.639	0.00404
509.976	0.03777	205.406	0.00711	203.561	0.00429
509.906	0.03544	205.328	0.00707	203.484	0.00439
509.836	0.032	205.251	0.0071	203.406	0.00408
509.766	0.02914	205.173	0.00721	203.328	0.00372
509.696	0.0283	205.096	0.00739	203.251	0.00382
509.626	0.02989	205.018	0.00761	203.173	0.00431
509.556	0.03317	204.941	0.0078	203.096	0.00455
509.486	0.03667	204.863	0.00789	203.018	0.00426
509.416	0.03895	204.786	0.00785	202.941	0.00395
509.346	0.03936	204.708	0.00763	202.863	0.00417
509.276	0.03829	204.631	0.00729	202.786	0.00464
509.206	0.0368	204.553	0.00688	202.708	0.00464
509.136	0.03602	204.476	0.0065	202.631	0.00409
509.066	0.03639	204.398	0.00623	202.553	0.00369
508.996	0.03741	204.321	0.00614	202.476	0.00388
508.926	0.03794	204.243	0.00624	202.398	0.00422
508.856	0.0369	204.166	0.00649	202.321	0.00409
508.786	0.03396	204.088	0.00682	202.243	0.00363
508.716	0.02986	204.01	0.00712	202.166	0.0035
508.646	0.02617	203.933	0.00733	202.088	0.00383
508.576	0.02449	203.855	0.00741	202.011	0.00407
508.506	0.0256	203.778	0.00738	201.933	0.00391
508.436	0.02902	203.7	0.00728	201.856	0.00372
508.366	0.03307	203.623	0.0072	201.778	0.00388
508.296	0.03567	203.545	0.00721	201.701	0.00421
508.226	0.03534	203.468	0.00734	201.623	0.00428
508.157	0.03195	203.39	0.00758	201.546	0.00412
508.087	0.02684	203.313	0.00787	201.468	0.00407
508.017	0.02226	203.235	0.00813	201.391	0.00414
507.947	0.02036	203.158	0.00827	201.313	0.00404
507.877	0.02225	203.08	0.00824	201.236	0.00384
507.807	0.02751	203.003	0.00803	201.158	0.00399
507.737	0.03445	202.925	0.00768	201.081	0.00451
507.667	0.04094	202.848	0.00727	201.003	0.00478
507.597	0.04529	202.77	0.0069	200.926	0.0044
507.527	0.04694	202.693	0.00664	200.848	0.00394
507.457	0.04641	202.615	0.00652	200.771	0.00417
507.387	0.04486	202.538	0.00653	200.693	0.0049
507.317	0.04325	202.46	0.0066	200.616	0.00509
507.247	0.04186	202.383	0.00668	200.538	0.00427
507.177	0.04019	202.305	0.0067	200.461	0.00327
507.107	0.03745	202.228	0.00663	200.383	0.00313
507.037	0.03327	202.15	0.00648	200.306	0.00381
506.967	0.02821	202.073	0.00631	200.228	0.0044
506.897	0.02373	201.995	0.00617	200.151	0.00436
506.827	0.02169	201.918	0.00613	200.073	0.004
506.757	0.0234	201.84	0.00619	199.996	0.00383
506.687	0.0289	201.763	0.00636	199.918	0.00392
506.617	0.03674	201.685	0.00659	199.841	0.00405
506.547	0.04445	201.608	0.0068	199.763	0.00412
506.477	0.04956	201.53	0.00696	199.686	0.00421
506.407	0.05061	201.453	0.00704	199.608	0.00434
506.337	0.04783	201.375	0.00704	199.531	0.00453
506.268	0.04302	201.298	0.007	199.453	0.00476
506.198	0.03871	201.22	0.00699	199.376	0.00493
506.128	0.03707	201.143	0.00703	199.298	0.00476
506.058	0.0389	201.065	0.00716	199.221	0.00424
505.988	0.04336	200.988	0.00735	199.143	0.00386
505.918	0.04834	200.91	0.00755	199.066	0.00409
505.848	0.05147	200.833	0.0077	198.988	0.00474
505.778	0.05116	200.755	0.00774	198.911	0.00509
505.708	0.04737	200.678	0.00764	198.833	0.00482
505.638	0.0415	200.6	0.00742	198.756	0.00436
505.568	0.03583	200.523	0.00714	198.678	0.0042
505.498	0.03249	200.445	0.00687	198.6	0.00426
505.428	0.03259	200.368	0.00668	198.523	0.00424
505.358	0.03578	200.29	0.00662	198.445	0.00421
505.288	0.04052	200.213	0.00672	198.368	0.00447
505.218	0.04475	200.135	0.00693	198.29	0.00487
505.148	0.04674	200.058	0.00721	198.213	0.00493
505.078	0.04574	199.98	0.00748	198.135	0.00461
505.008	0.0421	199.903	0.0077	198.058	0.00446
504.938	0.03706	199.825	0.00785	197.98	0.00485
504.868	0.03213	199.748	0.00793	197.903	0.00532
504.798	0.02851	199.67	0.00796	197.825	0.00521
504.728	0.02676	199.592	0.00798	197.748	0.00461
504.658	0.02676	199.515	0.00802	197.67	0.00425
504.588	0.02789	199.437	0.00807	197.593	0.00455
504.518	0.02943	199.36	0.00813	197.515	0.00514
504.449	0.03082	199.282	0.00817	197.438	0.00546
504.379	0.03182	199.205	0.00817	197.36	0.00539
504.309	0.03246	199.127	0.00813	197.283	0.00511
504.239	0.03293	199.05	0.00805	197.205	0.00469
504.169	0.03345	198.972	0.00799	197.128	0.00421
504.099	0.03415	198.895	0.00798	197.05	0.00395
504.029	0.03508	198.817	0.00804	196.973	0.00413
503.959	0.03621	198.74	0.00817	196.895	0.00448
503.889	0.03745	198.662	0.00834	196.818	0.0045
503.819	0.03865	198.585	0.00849	196.74	0.00419
503.749	0.03964	198.507	0.00854	196.663	0.00405
503.679	0.04023	198.43	0.00846	196.585	0.00443
503.609	0.0403	198.352	0.00822	196.508	0.00498
503.539	0.03981	198.275	0.00787	196.43	0.00515
503.469	0.03887	198.197	0.00748	196.353	0.00493
503.399	0.0377	198.12	0.00714	196.275	0.00475
503.329	0.03657	198.042	0.00692	196.198	0.00484
503.259	0.03562	197.965	0.00689	196.12	0.00498
503.189	0.03486	197.887	0.00701	196.043	0.00496
503.119	0.03414	197.81	0.00725	195.965	0.00492
503.049	0.03327	197.732	0.00751	195.888	0.00503
502.979	0.03214	197.655	0.00769	195.81	0.00517
502.909	0.03087	197.577	0.00773	195.733	0.00507
502.839	0.0298	197.5	0.00763	195.655	0.00473
502.769	0.02945	197.422	0.0074	195.578	0.00444
502.699	0.03021	197.345	0.00713	195.5	0.0044
502.629	0.03225	197.267	0.0069	195.423	0.00457
502.56	0.03533	197.19	0.00679	195.345	0.00475
502.49	0.03888	197.112	0.00683	195.268	0.00479
502.42	0.0422	197.035	0.00699	195.19	0.00465
502.35	0.04467	196.957	0.00721	195.113	0.00438
502.28	0.04596	196.88	0.00742	195.035	0.00416
502.21	0.04607	196.802	0.00754	194.958	0.00419
502.14	0.04522	196.725	0.00755	194.88	0.00447
502.07	0.04362	196.647	0.00744	194.803	0.0048
502	0.04135	196.57	0.00726	194.725	0.00491
501.93	0.03828	196.492	0.00708	194.648	0.00471
501.86	0.03422	196.415	0.00696	194.57	0.00437
501.79	0.02917	196.337	0.00693	194.493	0.00414
501.72	0.02359	196.26	0.00699	194.415	0.00421
501.65	0.01846	196.182	0.00708	194.338	0.00449
501.58	0.01513	196.105	0.00714	194.26	0.00463
501.51	0.01491	196.027	0.00713	194.182	0.00436
501.44	0.01855	195.95	0.00699	194.105	0.00376
501.37	0.02582	195.872	0.00677	194.027	0.00332
501.3	0.0354	195.795	0.00651	193.95	0.00339
501.23	0.04511	195.717	0.0063	193.872	0.0038
501.16	0.05256	195.64	0.00621	193.795	0.00408
501.09	0.05586	195.562	0.00629	193.717	0.00409
501.02	0.0543	195.485	0.00656	193.64	0.00407
500.95	0.04863	195.407	0.00696	193.562	0.00418
500.88	0.04081	195.329	0.00741	193.485	0.00425
500.81	0.03341	195.252	0.00784	193.407	0.0041
500.74	0.0287	195.174	0.00816	193.33	0.00394
500.671	0.02793	195.097	0.00833	193.252	0.00406
500.601	0.0309	195.019	0.00835	193.175	0.00427
500.531	0.03611	194.942	0.00826	193.097	0.00422
500.461	0.04139	194.864	0.00811	193.02	0.00403
500.391	0.04476	194.787	0.00794	192.942	0.00419
500.321	0.04518	194.709	0.0078	192.865	0.00476
500.251	0.04295	194.632	0.0077	192.787	0.00495
500.181	0.03946	194.554	0.00763	192.71	0.00416
500.111	0.0366	194.477	0.00759	192.632	0.003
500.041	0.03585	194.399	0.00756	192.555	0.0028
499.971	0.03761	194.322	0.00756	192.477	0.00388
499.901	0.04102	194.244	0.00759	192.4	0.00507
499.831	0.04427	194.167	0.00766	192.322	0.00509
499.761	0.04544	194.089	0.00777	192.245	0.00418
499.691	0.04337	194.012	0.00789	192.167	0.00364
499.621	0.03824	193.934	0.00797	192.09	0.00414
499.551	0.0316	193.857	0.00794	192.012	0.00502
499.481	0.02575	193.779	0.00777	191.935	0.0053
499.411	0.02278	193.702	0.00742	191.857	0.00496
499.341	0.02369	193.624	0.00693	191.78	0.00469
499.271	0.02791	193.547	0.0064	191.702	0.00484
499.201	0.03356	193.469	0.00595	191.625	0.00507
499.131	0.03823	193.392	0.00572	191.547	0.0051
499.061	0.04011	193.314	0.00579	191.47	0.00512
498.991	0.03875	193.237	0.00619	191.392	0.00533
498.921	0.0353	193.159	0.00685	191.315	0.00544
498.851	0.03194	193.082	0.00763	191.237	0.00498
498.782	0.0309	193.004	0.00835	191.16	0.00403
498.712	0.03331	192.927	0.0088	191.082	0.00327
498.642	0.03863	192.849	0.00886	191.005	0.00322
498.572	0.04479	192.772	0.00851	190.927	0.00373
498.502	0.04904	192.694	0.00782	190.85	0.00425
498.432	0.04917	192.617	0.00698	190.772	0.0045
498.362	0.04458	192.539	0.00619	190.695	0.00452
498.292	0.0366	192.462	0.00566	190.617	0.00437
498.222	0.02804	192.384	0.00553	190.54	0.00406
498.152	0.02205	192.307	0.00582	190.462	0.00373
498.082	0.02081	192.229	0.00646	190.385	0.00374
498.012	0.02463	192.152	0.00727	190.307	0.00425
497.942	0.0319	192.074	0.00806	190.23	0.00495
497.872	0.03977	191.997	0.00867	190.152	0.00532
497.802	0.04538	191.919	0.00899	190.075	0.00517
497.732	0.04705	191.842	0.00903	189.997	0.00474
497.662	0.04488	191.764	0.00888	189.92	0.00444
497.592	0.04049	191.687	0.00868	189.842	0.00441
497.522	0.03625	191.609	0.00858	189.764	0.00454
497.452	0.03405	191.532	0.00867	189.687	0.00466
497.382	0.03457	191.454	0.00897	189.609	0.00464
497.312	0.03703	191.377	0.00941	189.532	0.00445
497.242	0.03975	191.299	0.00986	189.454	0.00413
497.172	0.04107	191.222	0.01018	189.377	0.00382
497.102	0.04022	191.144	0.01026	189.299	0.00372
497.032	0.03767	191.067	0.01003	189.222	0.00388
496.962	0.03487	190.989	0.00955	189.144	0.00424
496.893	0.03345	190.911	0.00891	189.067	0.00467
496.823	0.03431	190.834	0.00828	188.989	0.00507
496.753	0.03711	190.756	0.00778	188.912	0.00533
496.683	0.04038	190.679	0.00752	188.834	0.00537
496.613	0.04222	190.601	0.00753	188.757	0.0052
496.543	0.04127	190.524	0.00774	188.679	0.00495
496.473	0.03746	190.446	0.00806	188.602	0.00471
496.403	0.03214	190.369	0.00836	188.524	0.00454
496.333	0.02752	190.291	0.00852	188.447	0.00445
496.263	0.02567	190.214	0.00849	188.369	0.00451
496.193	0.02754	190.136	0.00827	188.292	0.00475
496.123	0.03248	190.059	0.00791	188.214	0.00497
496.053	0.03846	189.981	0.00749	188.137	0.00491
495.983	0.04297	189.904	0.00708	188.059	0.0045
495.913	0.0442	189.826	0.00674	187.982	0.00401
495.843	0.0418	189.749	0.00649	187.904	0.00377
495.773	0.03714	189.671	0.00631	187.827	0.00395
495.703	0.03267	189.594	0.00616	187.749	0.00438
495.633	0.03078	189.516	0.00601	187.672	0.00478
495.563	0.03271	189.439	0.00585	187.594	0.00499
495.493	0.03788	189.361	0.00568	187.517	0.00498
495.423	0.04412	189.284	0.00555	187.439	0.00486
495.353	0.04851	189.206	0.00553	187.362	0.00473
495.283	0.04868	189.129	0.00564	187.284	0.00468
495.213	0.04386	189.051	0.00592	187.207	0.00472
495.143	0.0352	188.974	0.00633	187.129	0.0049
495.074	0.02541	188.896	0.0068	187.052	0.0052
495.004	0.01765	188.819	0.00727	186.974	0.00546
494.934	0.01425	188.741	0.00764	186.897	0.00545
494.864	0.01591	188.664	0.00787	186.819	0.00517
494.794	0.02141	188.586	0.00795	186.742	0.00498
494.724	0.02828	188.509	0.00791	186.664	0.00518
494.654	0.03377	188.431	0.00783	186.587	0.00554
494.584	0.03603	188.354	0.00778	186.509	0.00551
494.514	0.03466	188.276	0.00783	186.432	0.00493
494.444	0.0308	188.199	0.00799	186.354	0.00436
494.374	0.02647	188.121	0.00824	186.277	0.00439
494.304	0.0237	188.044	0.00852	186.199	0.00478
494.234	0.02367	187.966	0.00874	186.122	0.00468
494.164	0.02638	187.889	0.00882	186.044	0.00382
494.094	0.03077	187.811	0.0087	185.967	0.00288
494.024	0.03525	187.734	0.00838	185.889	0.00271
493.954	0.03845	187.656	0.00791	185.812	0.00326
493.884	0.03968	187.579	0.00737	185.734	0.00378
493.814	0.03906	187.501	0.00686	185.657	0.00388
493.744	0.03738	187.424	0.00648	185.579	0.00389
493.674	0.03558	187.346	0.00629	185.502	0.00417
493.604	0.0344	187.269	0.0063	185.424	0.00453
493.534	0.03411	187.191	0.00648	185.346	0.00459
493.464	0.03455	187.114	0.00676	185.269	0.00434
493.394	0.03531	187.036	0.00706	185.191	0.0041
493.324	0.03598	186.959	0.0073	185.114	0.00408
493.254	0.03628	186.881	0.00742	185.036	0.00422
493.185	0.03611	186.804	0.00741	184.959	0.00447
493.115	0.03546	186.726	0.00729	184.881	0.00479
493.045	0.03437	186.649	0.0071	184.804	0.00496
492.975	0.03289	186.571	0.0069	184.726	0.00468
492.905	0.03119	186.494	0.00674	184.649	0.00406
492.835	0.02962	186.416	0.00665	184.571	0.00367
492.765	0.0287	186.338	0.00664	184.494	0.00394
492.695	0.02897	186.261	0.0067	184.416	0.0046
492.625	0.03073	186.183	0.0068	184.339	0.00504
492.555	0.03375	186.106	0.00689	184.261	0.00506
492.485	0.03724	186.028	0.00696	184.184	0.00497
492.415	0.03997	185.951	0.00697	184.106	0.00497
492.345	0.04081	185.873	0.00692	184.029	0.00492
492.275	0.03915	185.796	0.00683	183.951	0.00467
492.205	0.03533	185.718	0.0067	183.874	0.00445
492.135	0.03061	185.641	0.00657	183.796	0.00452
492.065	0.02679	185.563	0.00646	183.719	0.00479
491.995	0.02549	185.486	0.00639	183.641	0.00489
491.925	0.02745	185.408	0.00638	183.564	0.00479
491.855	0.03219	185.331	0.00643	183.486	0.00477
491.785	0.03807	185.253	0.00655	183.409	0.00499
491.715	0.04299	185.176	0.00672	183.331	0.00521
491.645	0.04523	185.098	0.00695	183.254	0.00516
491.575	0.04418	185.021	0.00721	183.176	0.0049
491.505	0.04064	184.943	0.00749	183.099	0.00468
491.435	0.03648	184.866	0.00778	183.021	0.00452
491.365	0.03384	184.788	0.00805	182.944	0.00422
491.296	0.03419	184.711	0.00829	182.866	0.00371
491.226	0.03766	184.633	0.00849	182.789	0.00334
491.156	0.043	184.556	0.00863	182.711	0.00347
491.086	0.04805	184.478	0.00872	182.634	0.00411
491.016	0.05071	184.401	0.00874	182.556	0.00475
490.946	0.0498	184.323	0.00871	182.479	0.0049
490.876	0.04559	184.246	0.00864	182.401	0.00448
490.806	0.03963	184.168	0.00853	182.324	0.004
490.736	0.03417	184.091	0.00842	182.246	0.00396
490.666	0.03117	184.013	0.00832	182.169	0.00439
490.596	0.03155	183.936	0.00825	182.091	0.00477
490.526	0.03489	183.858	0.00823	182.014	0.00469
490.456	0.03969	183.781	0.00826	181.936	0.00442
490.386	0.04402	183.703	0.00832	181.859	0.0045
490.316	0.04629	183.626	0.0084	181.781	0.00502
490.246	0.04587	183.548	0.00844	181.704	0.00544
490.176	0.04314	183.471	0.00842	181.626	0.00529
490.106	0.03925	183.393	0.00827	181.549	0.00478
490.036	0.0356	183.316	0.00799	181.471	0.00451
489.966	0.03327	183.238	0.00755	181.394	0.00472
489.896	0.03271	183.161	0.00699	181.316	0.00511
489.826	0.03377	183.083	0.00636	181.239	0.00531
489.756	0.03583	183.006	0.00575	181.161	0.00524
489.686	0.03815	182.928	0.00525	181.084	0.00499
489.616	0.04006	182.851	0.00494	181.006	0.00472
489.546	0.04109	182.773	0.00488	180.929	0.00463
489.476	0.04096	182.696	0.00509	180.851	0.00493
489.407	0.03962	182.618	0.00554	180.774	0.00542
489.337	0.03722	182.541	0.00615	180.696	0.00552
489.267	0.03425	182.463	0.00684	180.618	0.00492
489.197	0.03148	182.386	0.0075	180.541	0.00412
489.127	0.02984	182.308	0.00801	180.463	0.00389
489.057	0.03017	182.231	0.00832	180.386	0.00435
488.987	0.03281	182.153	0.00839	180.308	0.00485
488.917	0.03736	182.076	0.00826	180.231	0.00497
488.847	0.04258	181.998	0.00798	180.153	0.00497
488.777	0.04677	181.92	0.00763	180.076	0.00525
488.707	0.04835	181.843	0.00731	179.998	0.00558
488.637	0.04646	181.765	0.00709	179.921	0.00549
488.567	0.04145	181.688	0.007	179.843	0.00507
488.497	0.03481	181.61	0.00705	179.766	0.00491
488.427	0.02872	181.533	0.00722	179.688	0.00522
488.357	0.02523	181.455	0.00744	179.611	0.00543
488.287	0.02551	181.378	0.00766	179.533	0.00505
488.217	0.02936	181.3	0.00781	179.456	0.00439
488.147	0.03533	181.223	0.00785	179.378	0.00416
488.077	0.04129	181.145	0.00776	179.301	0.00454
488.007	0.04525	181.068	0.00756	179.223	0.005
487.937	0.0461	180.99	0.00729	179.146	0.00501
487.867	0.04391	180.913	0.00698	179.068	0.00458
487.797	0.03975	180.835	0.0067	178.991	0.0041
487.727	0.03513	180.758	0.0065	178.913	0.00385
487.657	0.03134	180.68	0.00639	178.836	0.00399
487.587	0.02899	180.603	0.0064	178.758	0.00446
487.518	0.02795	180.525	0.0065	178.681	0.00493
487.448	0.02769	180.448	0.00666	178.603	0.00499
487.378	0.0277	180.37	0.00686	178.526	0.0046
487.308	0.0279	180.293	0.00706	178.448	0.00424
487.238	0.02868	180.215	0.00722	178.371	0.00431
487.168	0.03063	180.138	0.00732	178.293	0.0046
487.098	0.03408	180.06	0.00736	178.216	0.00465
487.028	0.0387	179.983	0.00735	178.138	0.00444
486.958	0.04345	179.905	0.0073	178.061	0.00442
486.888	0.04689	179.828	0.00724	177.983	0.00475
486.818	0.0477	179.75	0.00719	177.906	0.00503
486.748	0.04532	179.673	0.00718	177.828	0.00489
486.678	0.04021	179.595	0.00722	177.751	0.00455
486.608	0.03381	179.518	0.0073	177.673	0.00445
486.538	0.02798	179.44	0.00742	177.596	0.00458
486.468	0.02439	179.363	0.00756	177.518	0.00458
486.398	0.0239	179.285	0.0077	177.441	0.00439
486.328	0.02631	179.208	0.00782	177.363	0.00434
486.258	0.03054	179.13	0.00789	177.286	0.00462
486.188	0.03509	179.053	0.0079	177.208	0.00495
486.118	0.03866	178.975	0.00786	177.131	0.00504
486.048	0.04051	178.898	0.00778	177.053	0.00509
485.978	0.04063	178.82	0.00767	176.976	0.00536
485.908	0.03953	178.743	0.00757	176.898	0.00567
485.838	0.0379	178.665	0.0075	176.821	0.00554
485.768	0.03627	178.588	0.00749	176.743	0.00489
485.698	0.03484	178.51	0.00753	176.666	0.00431
485.629	0.0335	178.433	0.00764	176.588	0.00435
485.559	0.03206	178.355	0.00781	176.511	0.00493
485.489	0.03042	178.278	0.00799	176.433	0.00546
485.419	0.02874	178.2	0.00818	176.356	0.00554
485.349	0.02733	178.123	0.00833	176.278	0.00528
485.279	0.02654	178.045	0.00842	176.2	0.00505
485.209	0.02653	177.968	0.00844	176.123	0.00506
485.139	0.02719	177.89	0.00838	176.045	0.00526
485.069	0.02824	177.813	0.00827	175.968	0.00532
484.999	0.02935	177.735	0.00814	175.89	0.00501
484.929	0.03037	177.657	0.00801	175.813	0.00444
484.859	0.03139	177.58	0.00792	175.735	0.00411
484.789	0.03275	177.502	0.00788	175.658	0.00439
484.719	0.03478	177.425	0.00792	175.58	0.00508
484.649	0.03759	177.347	0.00801	175.503	0.00552
484.579	0.04087	177.27	0.00813	175.425	0.00533
484.509	0.04392	177.192	0.00826	175.348	0.0048
484.439	0.04582	177.115	0.00836	175.27	0.00452
484.369	0.04578	177.037	0.0084	175.193	0.00472
484.299	0.04351	176.96	0.00838	175.115	0.00511
484.229	0.03932	176.882	0.00829	175.038	0.00531
484.159	0.03415	176.805	0.00816	174.96	0.00519
484.089	0.02925	176.727	0.008	174.883	0.0049
484.019	0.02582	176.65	0.00784	174.805	0.00463
483.949	0.0246	176.572	0.00772	174.728	0.00448
483.879	0.02563	176.495	0.00764	174.65	0.0045
483.809	0.02834	176.417	0.0076	174.573	0.00462
483.74	0.03172	176.34	0.0076	174.495	0.00477
483.67	0.03476	176.262	0.00762	174.418	0.00498
483.6	0.03678	176.185	0.00765	174.34	0.00528
483.53	0.03766	176.107	0.00767	174.263	0.00562
483.46	0.03779	176.03	0.00767	174.185	0.0058
483.39	0.03795	175.952	0.00766	174.108	0.00567
483.32	0.03889	175.875	0.00763	174.03	0.00533
483.25	0.04113	175.797	0.0076	173.953	0.00503
483.18	0.0447	175.72	0.00758	173.875	0.00489
483.11	0.04916	175.642	0.00759	173.798	0.00487
483.04	0.05376	175.565	0.00762	173.72	0.00491
482.97	0.05767	175.487	0.00768	173.643	0.00498
482.9	0.06017	175.41	0.00777	173.565	0.00508
482.83	0.06084	175.332	0.00788	173.488	0.00525
482.76	0.05952	175.255	0.00802	173.41	0.00553
482.69	0.05636	175.177	0.00816	173.333	0.00587
482.62	0.05167	175.1	0.0083	173.255	0.00605
482.55	0.04592	175.022	0.0084	173.178	0.00587
482.48	0.03968	174.945	0.00846	173.1	0.00544
482.41	0.03363	174.867	0.00845	173.023	0.00517
482.34	0.0285	174.79	0.00835	172.945	0.00523
482.27	0.02495	174.712	0.00817	172.868	0.00538
482.2	0.02346	174.635	0.00793	172.79	0.00536
482.13	0.02415	174.557	0.00767	172.713	0.00531
482.06	0.02678	174.48	0.00744	172.635	0.00552
481.99	0.03074	174.402	0.00729	172.558	0.00586
481.921	0.03527	174.325	0.00725	172.48	0.00589
481.851	0.0397	174.247	0.00735	172.403	0.0055
481.781	0.04356	174.17	0.00757	172.325	0.00516
481.711	0.04666	174.092	0.00788	172.248	0.0052
481.641	0.049	174.015	0.00821	172.17	0.00528
481.571	0.05055	173.937	0.00849	172.093	0.00495
481.501	0.05111	173.86	0.00867	172.015	0.00453
481.431	0.05034	173.782	0.00872	171.938	0.00477
481.361	0.04787	173.705	0.00864	171.86	0.00571
481.291	0.04363	173.627	0.00847	171.782	0.0064
481.221	0.03806	173.55	0.00825	171.705	0.00601
481.151	0.0322	173.472	0.00806	171.627	0.00498
481.081	0.02739	173.395	0.00793	171.55	0.00439
481.011	0.0249	173.317	0.00789	171.472	0.00466
480.941	0.02535	173.239	0.00793	171.395	0.00523
480.871	0.02846	173.162	0.00799	171.317	0.0055
480.801	0.03305	173.084	0.00803	171.24	0.00551
480.731	0.03751	173.007	0.00801	171.162	0.00547
480.661	0.0404	172.929	0.00789	171.085	0.00532
480.591	0.04106	172.852	0.0077	171.007	0.00498
480.521	0.03979	172.774	0.00749	170.93	0.00471
480.451	0.0377	172.697	0.00733	170.852	0.00485
480.381	0.03602	172.619	0.00728	170.775	0.00519
480.311	0.03549	172.542	0.00739	170.697	0.00522
480.241	0.03589	172.464	0.00766	170.62	0.00493
480.171	0.03612	172.387	0.00804	170.542	0.00489
480.101	0.0348	172.309	0.00845	170.465	0.00534
480.031	0.03109	172.232	0.00879	170.387	0.00577
479.962	0.02527	172.154	0.00897	170.31	0.00569
479.892	0.01895	172.077	0.00894	170.232	0.00535
479.822	0.01446	171.999	0.00872	170.155	0.00533
479.752	0.01394	171.922	0.00837	170.077	0.00557
479.682	0.01827	171.844	0.00798	170	0.00547
479.612	0.02657	171.767	0.00768	169.922	0.00492
479.542	0.03636	171.689	0.00755	169.845	0.00463
479.472	0.04449	171.612	0.00763	169.767	0.00513
479.402	0.04845	171.534	0.00791	169.69	0.00593
479.332	0.04734	171.457	0.00829	169.612	0.00608
479.262	0.04228	171.379	0.00869	169.535	0.00547
479.192	0.03589	171.302	0.00897	169.457	0.0049
479.122	0.03108	171.224	0.00908	169.38	0.00501
479.052	0.0298	171.147	0.00898	169.302	0.0055
478.982	0.03221	171.069	0.00873	169.225	0.00571
478.912	0.03667	170.992	0.0084	169.147	0.00544
478.842	0.04064	170.914	0.00811	169.07	0.00501
478.772	0.04188	170.837	0.00795	168.992	0.00475
478.702	0.03957	170.759	0.008	168.915	0.00464
478.632	0.03466	170.682	0.00823	168.837	0.00465
478.562	0.02942	170.604	0.00861	168.76	0.00475
478.492	0.02632	170.527	0.00901	168.682	0.00485
478.422	0.0268	170.449	0.00933	168.605	0.00477
478.352	0.03056	170.372	0.00948	168.527	0.00461
478.282	0.03567	170.294	0.00942	168.45	0.00468
478.212	0.03951	170.217	0.00914	168.372	0.00505
478.143	0.03997	170.139	0.00872	168.295	0.00536
478.073	0.0365	170.062	0.00824	168.217	0.00528
478.003	0.03039	169.984	0.00782	168.14	0.005
477.933	0.02417	169.907	0.00751	168.062	0.00502
477.863	0.0205	169.829	0.00737	167.985	0.0055
477.793	0.02091	169.752	0.00738	167.907	0.00603
477.723	0.02517	169.674	0.0075	167.83	0.00617
477.653	0.03143	169.597	0.00766	167.752	0.00587
477.583	0.03711	169.519	0.00779	167.675	0.00544
477.513	0.04017	169.442	0.00787	167.597	0.0051
477.443	0.03998	169.364	0.00788	167.52	0.00492
477.373	0.03763	169.287	0.00783	167.442	0.00488
477.303	0.03536	169.209	0.00776	167.364	0.00491
477.233	0.03546	169.132	0.00771	167.287	0.0049
477.163	0.03917	169.054	0.00771	167.209	0.00487
477.093	0.046	168.977	0.00778	167.132	0.00506
477.023	0.05391	168.899	0.00789	167.054	0.00562
476.953	0.06006	168.821	0.00802	166.977	0.00622
476.883	0.06203	168.744	0.00814	166.899	0.00628
476.813	0.05873	168.666	0.0082	166.822	0.00576
476.743	0.05087	168.589	0.00819	166.744	0.00526
476.673	0.04061	168.511	0.00809	166.667	0.00536
476.603	0.03078	168.434	0.00791	166.589	0.00582
476.533	0.02387	168.356	0.00767	166.512	0.00598
476.463	0.02121	168.279	0.00741	166.434	0.0056
476.393	0.0227	168.201	0.00714	166.357	0.00521
476.323	0.02707	168.124	0.00692	166.279	0.00534
476.254	0.03242	168.046	0.00677	166.202	0.00583
476.184	0.03692	167.969	0.00672	166.124	0.00609
476.114	0.03936	167.891	0.0068	166.047	0.00581
476.044	0.03938	167.814	0.00699	165.969	0.00531
475.974	0.03735	167.736	0.00729	165.892	0.00511
475.904	0.03418	167.659	0.00766	165.814	0.00533
475.834	0.03094	167.581	0.00804	165.737	0.00562
475.764	0.02858	167.504	0.00837	165.659	0.0056
475.694	0.02772	167.426	0.00858	165.582	0.00528
475.624	0.02856	167.349	0.00862	165.504	0.0051
475.554	0.03081	167.271	0.0085	165.427	0.00546
475.484	0.03383	167.194	0.00825	165.349	0.00612
475.414	0.0368	167.116	0.00792	165.272	0.00637
475.344	0.0389	167.039	0.0076	165.194	0.00586
475.274	0.03963	166.961	0.00738	165.117	0.00512
475.204	0.03896	166.884	0.00732	165.039	0.00502
475.134	0.03735	166.806	0.00744	164.962	0.00558
475.064	0.03559	166.729	0.00771	164.884	0.00593
474.994	0.03448	166.651	0.00806	164.807	0.00546
474.924	0.03454	166.574	0.0084	164.729	0.00474
474.854	0.03582	166.496	0.00866	164.652	0.00477
474.784	0.03788	166.419	0.00876	164.574	0.00561
474.714	0.04003	166.341	0.00869	164.497	0.00629
474.644	0.04165	166.264	0.00848	164.419	0.00615
474.574	0.04249	166.186	0.00819	164.342	0.00564
474.504	0.04274	166.109	0.0079	164.264	0.00553
474.434	0.0429	166.031	0.00768	164.187	0.00573
474.365	0.04344	165.954	0.00757	164.109	0.00562
474.295	0.04452	165.876	0.00757	164.032	0.0051
474.225	0.04583	165.799	0.00765	163.954	0.00483
474.155	0.04665	165.721	0.00776	163.877	0.00524
474.085	0.04625	165.644	0.00785	163.799	0.00584
474.015	0.04425	165.566	0.00789	163.722	0.00594
473.945	0.04092	165.489	0.00788	163.644	0.0056
473.875	0.03717	165.411	0.00785	163.567	0.00544
473.805	0.03426	165.334	0.00784	163.489	0.00575
473.735	0.03328	165.256	0.00789	163.412	0.00618
473.665	0.0347	165.179	0.00801	163.334	0.00634
473.595	0.03812	165.101	0.00821	163.257	0.00626
473.525	0.04235	165.024	0.00843	163.179	0.00616
473.455	0.04587	164.946	0.00863	163.102	0.00608
473.385	0.04741	164.869	0.00876	163.024	0.00598
473.315	0.04647	164.791	0.00877	162.947	0.00596
473.245	0.04349	164.714	0.00868	162.869	0.00612
473.175	0.03967	164.636	0.00852	162.792	0.00626
473.105	0.03651	164.559	0.00836	162.714	0.00613
473.035	0.03516	164.481	0.00826	162.636	0.00576
472.965	0.03596	164.404	0.00827	162.559	0.00549
472.895	0.03831	164.326	0.0084	162.481	0.00556
472.825	0.04093	164.248	0.00861	162.404	0.00592
472.755	0.04235	164.171	0.00886	162.326	0.00639
472.685	0.04164	164.093	0.00907	162.249	0.00682
472.615	0.03877	164.016	0.00917	162.171	0.00706
472.545	0.03476	163.938	0.00914	162.094	0.00704
472.476	0.03133	163.861	0.00898	162.016	0.00691
472.406	0.03024	163.783	0.00873	161.939	0.00696
472.336	0.03261	163.706	0.00846	161.861	0.00719
472.266	0.03837	163.628	0.00822	161.784	0.00719
472.196	0.04621	163.551	0.00807	161.706	0.00671
472.126	0.05394	163.473	0.00802	161.629	0.00619
472.056	0.05928	163.396	0.00806	161.551	0.00623
471.986	0.06065	163.318	0.00815	161.474	0.00676
471.916	0.05778	163.241	0.00825	161.396	0.00703
471.846	0.05183	163.163	0.00832	161.319	0.00673
471.776	0.04496	163.086	0.00833	161.241	0.00645
471.706	0.03955	163.008	0.0083	161.164	0.00684
471.636	0.03738	162.931	0.00825	161.086	0.00764
471.566	0.03898	162.853	0.00823	161.009	0.00798
471.496	0.04355	162.776	0.00826	160.931	0.00752
471.426	0.04942	162.698	0.00835	160.854	0.00687
471.356	0.05474	162.621	0.0085	160.776	0.00674
471.286	0.05824	162.543	0.00868	160.699	0.00708
471.216	0.05964	162.466	0.00887	160.621	0.0074
471.146	0.05957	162.388	0.00903	160.544	0.00749
471.076	0.0591	162.311	0.00915	160.466	0.00751
471.006	0.05909	162.233	0.00923	160.389	0.00762
470.936	0.05973	162.156	0.00929	160.311	0.00775
470.866	0.06046	162.078	0.00935	160.234	0.00797
470.796	0.06032	162.001	0.00941	160.156	0.00849
470.726	0.05855	161.923	0.00947	160.079	0.00928
470.656	0.05506	161.846	0.00954	160.001	0.00983
470.587	0.05064	161.768	0.00958	159.924	0.00971
470.517	0.04659	161.691	0.00958	159.846	0.0092
470.447	0.04419	161.613	0.00953	159.769	0.00912
470.377	0.04403	161.536	0.00945	159.691	0.01
470.307	0.04578	161.458	0.00936	159.614	0.01144
470.237	0.04833	161.381	0.00929	159.536	0.01262
470.167	0.05037	161.303	0.00927	159.459	0.0132
470.097	0.05109	161.226	0.00933	159.381	0.01359
470.027	0.05057	161.148	0.00947	159.304	0.01438
469.957	0.04967	161.071	0.00967	159.226	0.01556
469.887	0.04956	160.993	0.00994	159.149	0.01661
469.817	0.05093	160.916	0.01023	159.071	0.01725
469.747	0.05349	160.838	0.01055	158.994	0.01791
469.677	0.05598	160.761	0.01091	158.916	0.0191
469.607	0.05672	160.683	0.01131	158.839	0.02061
469.537	0.05446	160.606	0.01177	158.761	0.0217
469.467	0.04912	160.528	0.01231	158.684	0.02208
469.397	0.04204	160.451	0.01292	158.606	0.02243
469.327	0.03548	160.373	0.01355	158.529	0.02346
469.257	0.03169	160.296	0.01416	158.451	0.02486
469.187	0.03188	160.218	0.0147	158.374	0.02564
469.117	0.0356	160.141	0.01513	158.296	0.02549
469.047	0.04095	160.063	0.01544	158.218	0.02522
468.977	0.04543	159.986	0.01566	158.141	0.02559
468.907	0.04703	159.908	0.01583	158.063	0.02622
468.837	0.04516	159.83	0.01602	157.986	0.02614
468.767	0.04084	159.753	0.0163	157.908	0.02518
468.698	0.03613	159.675	0.01671	157.831	0.02415
468.628	0.03309	159.598	0.01725	157.753	0.02363
468.558	0.03275	159.52	0.01787	157.676	0.02314
468.488	0.03465	159.443	0.01852	157.598	0.02194
468.418	0.03715	159.365	0.01913	157.521	0.02009
468.348	0.03832	159.288	0.01965	157.443	0.01832
468.278	0.03699	159.21	0.02006	157.366	0.01701
468.208	0.03335	159.133	0.0204	157.288	0.01589
468.138	0.02887	159.055	0.02074	157.211	0.01464
468.068	0.02549	158.978	0.02115	157.133	0.01339
467.998	0.02464	158.9	0.02171	157.056	0.01243
467.928	0.02646	158.823	0.02245	156.978	0.01171
467.858	0.02977	158.745	0.02337	156.901	0.01101
467.788	0.03269	158.668	0.02439	156.823	0.01032
467.718	0.03371	158.59	0.02543	156.746	0.00975
467.648	0.03251	158.513	0.02638	156.668	0.00931
467.578	0.03018	158.435	0.02714	156.591	0.00892
467.508	0.0286	158.358	0.02768	156.513	0.00866
467.438	0.02946	158.28	0.02798	156.436	0.00867
467.368	0.0332	158.203	0.0281	156.358	0.00881
467.298	0.0386	158.125	0.02811	156.281	0.00872
467.228	0.04327	158.048	0.02808	156.203	0.0083
467.158	0.04471	157.97	0.02808	156.126	0.00782
467.088	0.04152	157.893	0.02812	156.048	0.00762
467.018	0.03413	157.815	0.0282	155.971	0.00765
466.948	0.02464	157.738	0.02826	155.893	0.00767
466.878	0.01591	157.66	0.02825	155.816	0.00759
466.809	0.01032	157.583	0.0281	155.738	0.00749
466.739	0.00873	157.505	0.02777	155.661	0.00742
466.669	0.01037	157.428	0.02725	155.583	0.00738
466.599	0.01338	157.35	0.02654	155.506	0.00734
466.529	0.01597	157.273	0.02569	155.428	0.00725
466.459	0.01735	157.195	0.02476	155.351	0.00696
466.389	0.01807	157.118	0.02383	155.273	0.00647
466.319	0.0195	157.04	0.02296	155.196	0.00614
466.249	0.02286	156.963	0.02219	155.118	0.00637
466.179	0.02823	156.885	0.02156	155.041	0.00699
466.109	0.03425	156.808	0.02106	154.963	0.00738
466.039	0.03866	156.73	0.02068	154.886	0.00716
465.969	0.03944	156.653	0.02036	154.808	0.00666
465.899	0.036	156.575	0.02004	154.731	0.0064
465.829	0.02967	156.498	0.01964	154.653	0.00644
465.759	0.02333	156.42	0.0191	154.576	0.0065
465.689	0.02006	156.343	0.01838	154.498	0.00654
465.619	0.02167	156.265	0.01747	154.421	0.00673
465.549	0.02771	156.188	0.01642	154.343	0.00701
465.479	0.03558	156.11	0.01531	154.266	0.00701
465.409	0.0417	156.033	0.01425	154.188	0.00658
465.339	0.04326	155.955	0.01334	154.111	0.00605
465.269	0.03963	155.878	0.01267	154.033	0.00581
465.199	0.03278	155.8	0.0123	153.956	0.00577
465.129	0.02638	155.723	0.01218	153.878	0.00578
465.059	0.02409	155.645	0.01226	153.8	0.00596
464.99	0.02768	155.567	0.01242	153.723	0.00644
464.92	0.03613	155.49	0.01253	153.645	0.00689
464.85	0.04592	155.412	0.01249	153.568	0.0068
464.78	0.05263	155.335	0.01227	153.49	0.00626
464.71	0.05303	155.257	0.01186	153.413	0.00591
464.64	0.04658	155.18	0.01134	153.335	0.00601
464.57	0.03582	155.102	0.01081	153.258	0.0061
464.5	0.02527	155.025	0.01039	153.18	0.00579
464.43	0.01942	154.947	0.01015	153.103	0.00552
464.36	0.0208	154.87	0.01011	153.025	0.00594
464.29	0.02882	154.792	0.01025	152.948	0.0068
464.22	0.04013	154.715	0.01048	152.87	0.00713
464.15	0.05011	154.637	0.0107	152.793	0.00652
464.08	0.05485	154.56	0.0108	152.715	0.00569
464.01	0.0528	154.482	0.01073	152.638	0.00554
463.94	0.04513	154.405	0.01047	152.56	0.00597
463.87	0.03509	154.327	0.01008	152.483	0.00624
463.8	0.0264	154.25	0.00964	152.405	0.00598
463.73	0.02169	154.172	0.00923	152.328	0.00552
463.66	0.02157	154.095	0.00894	152.25	0.00528
463.59	0.02479	154.017	0.0088	152.173	0.00538
463.52	0.02911	153.94	0.00881	152.095	0.00578
463.45	0.03253	153.862	0.00893	152.018	0.0064
463.38	0.03417	153.785	0.00909	151.94	0.00698
463.31	0.03435	153.707	0.00922	151.863	0.00708
463.24	0.03413	153.63	0.00928	151.785	0.00664
463.17	0.03439	153.552	0.00925	151.708	0.00609
463.101	0.03523	153.475	0.00914	151.63	0.00591
463.031	0.0359	153.397	0.00899	151.553	0.00601
462.961	0.03531	153.32	0.00885	151.475	0.00597
462.891	0.03276	153.242	0.00874	151.398	0.00567
462.821	0.02855	153.165	0.00867	151.32	0.00537
462.751	0.02402	153.087	0.00864	151.243	0.00531
462.681	0.02094	153.01	0.00863	151.165	0.00543
462.611	0.02074	152.932	0.00862	151.088	0.00563
462.541	0.02372	152.855	0.00861	151.01	0.00586
462.471	0.02884	152.777	0.00861	150.933	0.00602
462.401	0.0342	152.7	0.00862	150.855	0.00589
462.331	0.0378	152.622	0.00868	150.778	0.00552
462.261	0.03852	152.545	0.0088	150.7	0.0053
462.191	0.03647	152.467	0.00897	150.623	0.00551
462.121	0.03296	152.39	0.00917	150.545	0.00591
462.051	0.02979	152.312	0.00937	150.468	0.00607
461.981	0.02843	152.235	0.00953	150.39	0.00595
461.911	0.0294	152.157	0.0096	150.313	0.00586
461.841	0.03217	152.08	0.00958	150.235	0.00588
461.771	0.03553	152.002	0.00946	150.158	0.00579
461.701	0.03825	151.925	0.00927	150.08	0.00546
461.631	0.03962	151.847	0.00904	150.003	0.00517
461.561	0.03969	151.77	0.00881	149.925	0.00508
461.491	0.03914	151.692	0.00861	149.848	0.00495
461.421	0.03873	151.615	0.00843	149.77	0.00455
461.351	0.03893	151.537	0.00828	149.693	0.00422
461.281	0.03962	151.46	0.00815	149.615	0.00451
461.212	0.04024	151.382	0.00803	149.538	0.00538
461.142	0.04008	151.305	0.00793	149.46	0.00612
461.072	0.03868	151.227	0.00785	149.382	0.00624
461.002	0.03605	151.149	0.00782	149.305	0.006
460.932	0.03263	151.072	0.00787	149.227	0.00585
460.862	0.02905	150.994	0.008	149.15	0.00584
460.792	0.02589	150.917	0.0082	149.072	0.00567
460.722	0.02345	150.839	0.00844	148.995	0.0053
460.652	0.02183	150.762	0.00868	148.917	0.00507
460.582	0.02098	150.684	0.00885	148.84	0.00512
460.512	0.02092	150.607	0.00893	148.762	0.00521
460.442	0.0217	150.529	0.0089	148.685	0.00516
460.372	0.02334	150.452	0.00877	148.607	0.00513
460.302	0.02569	150.374	0.00858	148.53	0.00536
460.232	0.02833	150.297	0.00838	148.452	0.00571
460.162	0.03066	150.219	0.00823	148.375	0.00585
460.092	0.03213	150.142	0.00813	148.297	0.00574
460.022	0.03251	150.064	0.0081	148.22	0.00567
459.952	0.03207	149.987	0.00812	148.142	0.00582
459.882	0.03152	149.909	0.00813	148.065	0.00597
459.812	0.03167	149.832	0.00811	147.987	0.00587
459.742	0.03308	149.754	0.00803	147.91	0.00563
459.672	0.0357	149.677	0.00789	147.832	0.00559
459.602	0.0389	149.599	0.00772	147.755	0.0058
459.532	0.04169	149.522	0.00756	147.677	0.00597
459.462	0.04326	149.444	0.00744	147.6	0.00584
459.392	0.04331	149.367	0.00737	147.522	0.00558
459.323	0.04226	149.289	0.00737	147.445	0.00554
459.253	0.04102	149.212	0.00737	147.367	0.00572
459.183	0.04054	149.134	0.00735	147.29	0.00572
459.113	0.04125	149.057	0.00725	147.212	0.00531
459.043	0.0428	148.979	0.00705	147.135	0.00483
458.973	0.04417	148.902	0.00677	147.057	0.00485
458.903	0.04409	148.824	0.00647	146.98	0.00545
458.833	0.04167	148.747	0.00622	146.902	0.00605
458.763	0.03689	148.669	0.00611	146.825	0.00613
458.693	0.03072	148.592	0.0062	146.747	0.00579
458.623	0.02477	148.514	0.0065	146.67	0.00553
458.553	0.02074	148.437	0.00699	146.592	0.00553
458.483	0.01974	148.359	0.00758	146.515	0.00554
458.413	0.0219	148.282	0.00815	146.437	0.00544
458.343	0.02638	148.204	0.00859	146.36	0.00547
458.273	0.03172	148.127	0.00881	146.282	0.00583
458.203	0.03644	148.049	0.00879	146.205	0.00619
458.133	0.03954	147.972	0.00854	146.127	0.00615
458.063	0.04074	147.894	0.00814	146.05	0.00581
457.993	0.04046	147.817	0.0077	145.972	0.0056
457.923	0.03947	147.739	0.0073	145.895	0.00557
457.853	0.0385	147.662	0.00704	145.817	0.00538
457.783	0.03797	147.584	0.00694	145.74	0.00493
457.713	0.03787	147.507	0.00698	145.662	0.00466
457.643	0.03791	147.429	0.00713	145.585	0.00487
457.573	0.03772	147.352	0.00732	145.507	0.00513
457.503	0.03706	147.274	0.0075	145.43	0.00497
457.434	0.03595	147.197	0.00762	145.352	0.00475
457.364	0.03468	147.119	0.00769	145.275	0.00521
457.294	0.03366	147.042	0.00772	145.197	0.00626
457.224	0.03323	146.964	0.00772	145.12	0.00685
457.154	0.03356	146.887	0.00772	145.042	0.00641
[truncated: 14,383 more rows]

## Sheet: Fig. 1e
262.123	0.01396	240.957	0.00726
262.107	0.01399	240.941	0.0073
262.091	0.01402	240.925	0.00736
262.075	0.01405	240.909	0.00742
262.059	0.01407	240.893	0.00747
262.043	0.0141	240.877	0.00752
262.027	0.01413	240.861	0.00756
262.011	0.01416	240.845	0.00758
261.995	0.0142	240.829	0.00758
261.979	0.01423	240.813	0.00756
261.963	0.01426	240.797	0.00753
261.947	0.0143	240.781	0.00748
261.931	0.01433	240.765	0.00743
261.915	0.01437	240.749	0.00737
261.899	0.01441	240.733	0.00732
261.883	0.01444	240.717	0.00727
261.867	0.01448	240.701	0.00724
261.851	0.01452	240.685	0.00721
261.835	0.01456	240.669	0.00719
261.819	0.0146	240.653	0.00719
261.803	0.01464	240.637	0.00719
261.787	0.01468	240.621	0.00719
261.771	0.01472	240.605	0.00719
261.755	0.01477	240.589	0.00719
261.739	0.01481	240.573	0.00719
261.723	0.01485	240.557	0.00718
261.707	0.01489	240.541	0.00717
261.692	0.01493	240.525	0.00714
261.675	0.01497	240.509	0.00711
261.659	0.01501	240.493	0.00708
261.644	0.01505	240.477	0.00704
261.628	0.01509	240.461	0.007
261.612	0.01513	240.445	0.00696
261.596	0.01516	240.429	0.00691
261.58	0.0152	240.413	0.00687
261.564	0.01523	240.397	0.00683
261.548	0.01527	240.381	0.00679
261.532	0.0153	240.365	0.00677
261.516	0.01534	240.349	0.00675
261.5	0.01537	240.333	0.00675
261.484	0.0154	240.317	0.00676
261.468	0.01544	240.301	0.00679
261.452	0.01547	240.285	0.00683
261.436	0.0155	240.269	0.00688
261.42	0.01553	240.253	0.00694
261.404	0.01556	240.237	0.007
261.388	0.0156	240.221	0.00706
261.372	0.01563	240.205	0.0071
261.356	0.01567	240.189	0.00712
261.34	0.0157	240.173	0.00713
261.324	0.01574	240.157	0.0071
261.308	0.01578	240.141	0.00704
261.292	0.01581	240.125	0.00697
261.276	0.01586	240.109	0.00687
261.26	0.0159	240.093	0.00675
261.244	0.01594	240.077	0.00664
261.228	0.01599	240.061	0.00653
261.212	0.01604	240.045	0.00643
261.196	0.01609	240.029	0.00636
261.18	0.01614	240.013	0.00632
261.164	0.01619	239.998	0.00631
261.148	0.01625	239.982	0.00633
261.132	0.0163	239.965	0.00637
261.116	0.01636	239.95	0.00643
261.1	0.01642	239.934	0.00649
261.084	0.01648	239.918	0.00655
261.068	0.01655	239.902	0.00661
261.052	0.01661	239.886	0.00665
261.036	0.01668	239.87	0.00668
261.02	0.01674	239.854	0.00668
261.004	0.01681	239.838	0.00668
260.988	0.01687	239.822	0.00666
260.972	0.01694	239.806	0.00663
260.956	0.01701	239.79	0.0066
260.94	0.01707	239.774	0.00657
260.924	0.01714	239.758	0.00655
260.908	0.01721	239.742	0.00654
260.892	0.01727	239.726	0.00653
260.876	0.01734	239.71	0.00652
260.86	0.0174	239.694	0.00651
260.844	0.01747	239.678	0.00649
260.828	0.01753	239.662	0.00647
260.812	0.0176	239.646	0.00643
260.796	0.01766	239.63	0.00639
260.78	0.01772	239.614	0.00634
260.764	0.01779	239.598	0.00629
260.748	0.01785	239.582	0.00624
260.732	0.01791	239.566	0.0062
260.716	0.01797	239.55	0.00617
260.7	0.01803	239.534	0.00615
260.684	0.0181	239.518	0.00615
260.668	0.01816	239.502	0.00616
260.652	0.01823	239.486	0.00617
260.636	0.01829	239.47	0.00619
260.62	0.01836	239.454	0.0062
260.604	0.01843	239.438	0.00621
260.588	0.01849	239.422	0.00619
260.572	0.01857	239.406	0.00616
260.556	0.01864	239.39	0.00611
260.54	0.01871	239.374	0.00605
260.524	0.01879	239.358	0.00598
260.508	0.01887	239.342	0.00592
260.492	0.01895	239.326	0.00587
260.476	0.01903	239.31	0.00583
260.46	0.01912	239.294	0.00582
260.444	0.0192	239.278	0.00582
260.428	0.01929	239.262	0.00585
260.412	0.01938	239.246	0.00588
260.396	0.01948	239.23	0.00592
260.38	0.01957	239.214	0.00595
260.364	0.01967	239.198	0.00596
260.348	0.01977	239.182	0.00595
260.332	0.01987	239.166	0.00591
260.316	0.01997	239.15	0.00584
260.3	0.02007	239.134	0.00575
260.284	0.02017	239.118	0.00566
260.268	0.02028	239.102	0.00556
260.252	0.02038	239.086	0.00548
260.236	0.02049	239.07	0.00544
260.22	0.0206	239.054	0.00543
260.204	0.02071	239.038	0.00546
260.188	0.02082	239.022	0.00554
260.172	0.02093	239.006	0.00566
260.156	0.02104	238.99	0.00581
260.14	0.02115	238.974	0.00596
260.124	0.02127	238.958	0.00611
260.108	0.02138	238.942	0.00623
260.092	0.0215	238.926	0.00631
260.076	0.02162	238.91	0.00634
260.06	0.02174	238.894	0.00632
260.044	0.02186	238.878	0.00625
260.028	0.02199	238.862	0.00613
260.012	0.02211	238.846	0.006
259.996	0.02224	238.83	0.00585
259.98	0.02238	238.814	0.00571
259.964	0.02251	238.798	0.0056
259.948	0.02265	238.782	0.00552
259.932	0.02279	238.766	0.00548
259.916	0.02294	238.75	0.00549
259.9	0.02309	238.734	0.00553
259.884	0.02324	238.718	0.0056
259.868	0.0234	238.702	0.00569
259.852	0.02356	238.686	0.00577
259.836	0.02373	238.67	0.00584
259.82	0.0239	238.654	0.00589
259.804	0.02408	238.638	0.0059
259.788	0.02426	238.622	0.00589
259.772	0.02444	238.606	0.00584
259.756	0.02463	238.59	0.00578
259.74	0.02482	238.574	0.00571
259.724	0.02502	238.558	0.00563
259.708	0.02522	238.542	0.00557
259.692	0.02542	238.526	0.00553
259.676	0.02563	238.51	0.00551
259.66	0.02584	238.494	0.00552
259.644	0.02606	238.478	0.00555
259.628	0.02628	238.462	0.00559
259.612	0.0265	238.446	0.00564
259.596	0.02672	238.43	0.00569
259.58	0.02695	238.414	0.00574
259.564	0.02718	238.398	0.00577
259.548	0.02741	238.382	0.00578
259.532	0.02765	238.366	0.00579
259.516	0.02789	238.35	0.00577
259.5	0.02813	238.334	0.00575
259.484	0.02837	238.318	0.00572
259.468	0.02862	238.302	0.0057
259.452	0.02886	238.286	0.00567
259.436	0.02911	238.27	0.00564
259.42	0.02937	238.254	0.00562
259.404	0.02962	238.238	0.00559
259.388	0.02988	238.222	0.00556
259.372	0.03015	238.206	0.00553
259.356	0.03041	238.19	0.00548
259.34	0.03068	238.174	0.00543
259.324	0.03096	238.158	0.00537
259.308	0.03124	238.142	0.00531
259.292	0.03152	238.126	0.00524
259.276	0.03181	238.11	0.00519
259.26	0.03211	238.094	0.00514
259.244	0.03241	238.078	0.00511
259.228	0.03271	238.062	0.0051
259.212	0.03302	238.046	0.00511
259.196	0.03334	238.03	0.00513
259.18	0.03366	238.014	0.00516
259.164	0.03399	237.998	0.00519
259.148	0.03433	237.982	0.00522
259.132	0.03467	237.966	0.00523
259.116	0.03502	237.95	0.00523
259.1	0.03538	237.934	0.00521
259.084	0.03574	237.918	0.00517
259.068	0.03611	237.902	0.00511
259.052	0.03648	237.886	0.00505
259.036	0.03686	237.87	0.00498
259.02	0.03725	237.854	0.00492
259.004	0.03764	237.838	0.00487
258.988	0.03803	237.822	0.00484
258.972	0.03843	237.806	0.00482
258.956	0.03884	237.79	0.00482
258.94	0.03925	237.774	0.00483
258.924	0.03966	237.758	0.00484
258.908	0.04008	237.742	0.00485
258.892	0.0405	237.726	0.00485
258.876	0.04092	237.71	0.00483
258.86	0.04135	237.694	0.00479
258.844	0.04178	237.678	0.00473
258.828	0.04221	237.662	0.00466
258.812	0.04264	237.646	0.00459
258.796	0.04307	237.63	0.00451
258.78	0.0435	237.614	0.00446
258.764	0.04394	237.598	0.00442
258.748	0.04437	237.582	0.00442
258.732	0.04481	237.566	0.00444
258.716	0.04524	237.55	0.0045
258.7	0.04567	237.534	0.00458
258.684	0.04611	237.518	0.00468
258.668	0.04654	237.502	0.00479
258.652	0.04697	237.486	0.00489
258.636	0.0474	237.47	0.00497
258.62	0.04784	237.454	0.00503
258.604	0.04827	237.438	0.00507
258.588	0.0487	237.422	0.00508
258.572	0.04913	237.406	0.00507
258.556	0.04955	237.39	0.00504
258.54	0.04998	237.374	0.00501
258.524	0.05041	237.358	0.00499
258.508	0.05083	237.342	0.00497
258.492	0.05126	237.326	0.00497
258.476	0.05168	237.31	0.00499
258.46	0.0521	237.294	0.00502
258.444	0.05252	237.278	0.00505
258.428	0.05294	237.262	0.00509
258.412	0.05336	237.246	0.00511
258.396	0.05378	237.23	0.00512
258.38	0.05419	237.214	0.0051
258.364	0.0546	237.198	0.00505
258.348	0.05501	237.182	0.00497
258.332	0.05542	237.166	0.00487
258.316	0.05583	237.15	0.00477
258.3	0.05623	237.134	0.00466
258.284	0.05663	237.118	0.00456
258.268	0.05702	237.102	0.00449
258.252	0.05742	237.086	0.00445
258.236	0.05781	237.07	0.00445
258.22	0.05819	237.054	0.00448
258.204	0.05857	237.038	0.00455
258.188	0.05894	237.022	0.00464
258.172	0.05931	237.006	0.00473
258.156	0.05968	236.99	0.00482
258.14	0.06003	236.974	0.0049
258.124	0.06039	236.958	0.00494
258.108	0.06073	236.942	0.00495
258.092	0.06107	236.926	0.00493
258.076	0.0614	236.91	0.00488
258.06	0.06173	236.894	0.0048
258.044	0.06204	236.878	0.00472
258.028	0.06235	236.862	0.00464
258.012	0.06266	236.846	0.00457
257.996	0.06295	236.83	0.00453
257.98	0.06323	236.814	0.00452
257.964	0.06351	236.798	0.00455
257.948	0.06378	236.782	0.00461
257.932	0.06404	236.766	0.00469
257.916	0.06429	236.75	0.00479
257.9	0.06453	236.734	0.00488
257.884	0.06477	236.718	0.00496
257.868	0.06499	236.702	0.00501
257.852	0.06521	236.686	0.00503
257.836	0.06541	236.67	0.005
257.82	0.06561	236.654	0.00494
257.804	0.06579	236.638	0.00485
257.788	0.06597	236.622	0.00473
257.772	0.06614	236.606	0.0046
257.756	0.0663	236.59	0.00448
257.74	0.06645	236.574	0.00437
257.724	0.06659	236.558	0.00429
257.708	0.06672	236.542	0.00424
257.692	0.06684	236.526	0.00422
257.676	0.06695	236.51	0.00424
257.66	0.06705	236.494	0.00429
257.644	0.06714	236.478	0.00434
257.628	0.06722	236.462	0.00441
257.612	0.06729	236.446	0.00446
257.596	0.06736	236.43	0.0045
257.58	0.06741	236.414	0.0045
257.564	0.06745	236.398	0.00447
257.548	0.06749	236.382	0.0044
257.532	0.06751	236.366	0.00431
257.516	0.06753	236.35	0.00419
257.5	0.06753	236.334	0.00406
257.484	0.06753	236.318	0.00393
257.468	0.06751	236.302	0.00383
257.452	0.06749	236.286	0.00375
257.436	0.06746	236.27	0.0037
257.42	0.06742	236.254	0.00371
257.404	0.06737	236.238	0.00376
257.388	0.06731	236.222	0.00385
257.372	0.06724	236.206	0.00398
257.356	0.06716	236.19	0.00413
257.34	0.06707	236.174	0.00429
257.324	0.06698	236.158	0.00443
257.308	0.06688	236.142	0.00456
257.292	0.06676	236.126	0.00466
257.276	0.06664	236.11	0.00471
257.26	0.06651	236.094	0.00472
257.244	0.06637	236.078	0.0047
257.228	0.06623	236.062	0.00464
257.212	0.06607	236.046	0.00456
257.196	0.06591	236.03	0.00448
257.18	0.06574	236.014	0.00441
257.164	0.06556	235.998	0.00436
257.148	0.06537	235.982	0.00434
257.132	0.06518	235.966	0.00436
257.116	0.06497	235.95	0.00441
257.1	0.06476	235.934	0.0045
257.084	0.06454	235.918	0.00461
257.068	0.06432	235.902	0.00473
257.052	0.06409	235.886	0.00484
257.036	0.06384	235.87	0.00492
257.02	0.0636	235.854	0.00496
257.004	0.06334	235.838	0.00495
256.988	0.06308	235.822	0.00489
256.972	0.06281	235.806	0.00478
256.956	0.06253	235.79	0.00463
256.94	0.06225	235.774	0.00444
256.924	0.06196	235.758	0.00425
256.908	0.06166	235.742	0.00407
256.892	0.06136	235.726	0.0039
256.876	0.06105	235.71	0.00378
256.86	0.06074	235.694	0.00371
256.844	0.06042	235.678	0.00368
256.828	0.06009	235.662	0.00371
256.812	0.05976	235.646	0.00378
256.796	0.05942	235.63	0.00387
256.78	0.05908	235.614	0.00398
256.764	0.05873	235.598	0.00408
256.748	0.05838	235.582	0.00417
256.732	0.05802	235.566	0.00423
256.716	0.05766	235.55	0.00426
256.7	0.05729	235.534	0.00425
256.684	0.05692	235.518	0.00422
256.668	0.05654	235.502	0.00417
256.652	0.05616	235.486	0.00411
256.637	0.05577	235.47	0.00406
256.62	0.05538	235.454	0.00402
256.605	0.05499	235.438	0.004
256.589	0.05459	235.422	0.004
256.573	0.05419	235.406	0.00403
256.557	0.05379	235.39	0.00408
256.541	0.05338	235.374	0.00413
256.525	0.05297	235.358	0.00417
256.509	0.05256	235.342	0.00421
256.493	0.05214	235.326	0.00422
256.477	0.05172	235.31	0.0042
256.461	0.0513	235.294	0.00415
256.445	0.05088	235.278	0.00408
256.429	0.05045	235.262	0.00399
256.413	0.05002	235.246	0.0039
256.397	0.04959	235.23	0.00381
256.381	0.04916	235.214	0.00373
256.365	0.04873	235.198	0.00369
256.349	0.04829	235.182	0.00367
256.333	0.04786	235.166	0.00369
256.317	0.04742	235.15	0.00374
256.301	0.04699	235.134	0.0038
256.285	0.04655	235.118	0.00388
256.269	0.04611	235.102	0.00396
256.253	0.04568	235.086	0.00402
256.237	0.04524	235.07	0.00406
256.221	0.04481	235.054	0.00408
256.205	0.04438	235.038	0.00406
256.189	0.04394	235.022	0.00402
256.173	0.04351	235.006	0.00396
256.157	0.04309	234.99	0.00388
256.141	0.04266	234.975	0.00381
256.125	0.04224	234.959	0.00374
256.109	0.04182	234.943	0.0037
256.093	0.0414	234.927	0.00368
256.077	0.04098	234.911	0.00369
256.061	0.04057	234.895	0.00372
256.045	0.04016	234.879	0.00378
256.029	0.03975	234.863	0.00385
256.013	0.03935	234.847	0.00393
255.997	0.03894	234.831	0.00401
255.981	0.03855	234.815	0.00408
255.965	0.03815	234.799	0.00414
255.949	0.03776	234.783	0.00418
255.933	0.03737	234.767	0.00421
255.917	0.03698	234.751	0.00423
255.901	0.0366	234.735	0.00423
255.885	0.03622	234.719	0.00423
255.869	0.03584	234.703	0.00423
255.853	0.03546	234.687	0.00422
255.837	0.03509	234.671	0.00421
255.821	0.03472	234.655	0.00419
255.805	0.03435	234.639	0.00416
255.789	0.03398	234.623	0.00412
255.773	0.03362	234.607	0.00407
255.757	0.03325	234.591	0.00399
255.741	0.03289	234.575	0.0039
255.725	0.03253	234.559	0.00379
255.709	0.03217	234.543	0.00368
255.693	0.03181	234.527	0.00356
255.677	0.03146	234.511	0.00344
255.661	0.0311	234.495	0.00334
255.645	0.03075	234.479	0.00326
255.629	0.0304	234.463	0.00321
255.613	0.03005	234.447	0.00319
255.597	0.0297	234.431	0.00319
255.581	0.02936	234.415	0.00323
255.565	0.02901	234.399	0.00328
255.549	0.02867	234.383	0.00333
255.533	0.02834	234.367	0.00339
255.517	0.028	234.351	0.00344
255.501	0.02767	234.335	0.00348
255.485	0.02734	234.319	0.00349
255.469	0.02702	234.303	0.00349
255.453	0.02669	234.287	0.00347
255.437	0.02638	234.271	0.00343
255.421	0.02606	234.255	0.00339
255.405	0.02575	234.239	0.00335
255.389	0.02544	234.223	0.00331
255.373	0.02514	234.207	0.00328
255.357	0.02484	234.191	0.00326
255.341	0.02455	234.175	0.00325
255.325	0.02426	234.159	0.00325
255.309	0.02398	234.143	0.00326
255.293	0.0237	234.127	0.00327
255.277	0.02342	234.111	0.00328
255.261	0.02315	234.095	0.00328
255.245	0.02288	234.079	0.00328
255.229	0.02262	234.063	0.00327
255.213	0.02236	234.047	0.00326
255.197	0.0221	234.031	0.00326
255.181	0.02185	234.015	0.00327
255.165	0.02161	233.999	0.00329
255.149	0.02136	233.983	0.00333
255.133	0.02112	233.967	0.00339
255.117	0.02088	233.951	0.00347
255.101	0.02065	233.935	0.00357
255.085	0.02042	233.919	0.00368
255.069	0.02019	233.903	0.0038
255.053	0.01996	233.887	0.0039
255.037	0.01973	233.871	0.00399
255.021	0.01951	233.855	0.00406
255.005	0.01929	233.839	0.00409
254.989	0.01908	233.823	0.0041
254.973	0.01886	233.807	0.00407
254.957	0.01865	233.791	0.00402
254.941	0.01844	233.775	0.00395
254.925	0.01823	233.759	0.00387
254.909	0.01802	233.743	0.00379
254.893	0.01782	233.727	0.00371
254.877	0.01761	233.711	0.00366
254.861	0.01741	233.695	0.00362
254.845	0.01722	233.679	0.0036
254.829	0.01702	233.663	0.0036
254.813	0.01683	233.647	0.00361
254.797	0.01664	233.631	0.00362
254.781	0.01646	233.615	0.00363
254.765	0.01627	233.599	0.00362
254.749	0.01609	233.583	0.00361
254.733	0.01592	233.567	0.00358
254.717	0.01574	233.551	0.00353
254.701	0.01557	233.535	0.00347
254.685	0.01541	233.519	0.0034
254.669	0.01525	233.503	0.00333
254.653	0.01509	233.487	0.00327
254.637	0.01493	233.471	0.00321
254.621	0.01478	233.455	0.00317
254.605	0.01463	233.439	0.00314
254.589	0.01448	233.423	0.00313
254.573	0.01434	233.407	0.00313
254.557	0.0142	233.391	0.00314
254.541	0.01406	233.375	0.00314
254.525	0.01393	233.359	0.00313
254.509	0.0138	233.343	0.00311
254.493	0.01367	233.327	0.00308
254.477	0.01354	233.311	0.00304
254.461	0.01341	233.295	0.00299
254.445	0.01329	233.279	0.00294
254.429	0.01317	233.263	0.0029
254.413	0.01305	233.247	0.00287
254.397	0.01293	233.231	0.00287
254.381	0.01281	233.215	0.0029
254.365	0.01269	233.199	0.00297
254.349	0.01257	233.183	0.00306
254.333	0.01246	233.167	0.00319
254.317	0.01234	233.151	0.00334
254.301	0.01222	233.135	0.0035
254.285	0.01211	233.119	0.00365
254.269	0.01199	233.103	0.00378
254.253	0.01188	233.087	0.00388
254.237	0.01176	233.071	0.00395
254.221	0.01165	233.055	0.00397
254.205	0.01153	233.039	0.00394
254.189	0.01142	233.023	0.00388
254.173	0.0113	233.007	0.00379
254.157	0.01119	232.991	0.00368
254.141	0.01107	232.975	0.00357
254.125	0.01096	232.959	0.00347
254.109	0.01085	232.943	0.0034
254.093	0.01074	232.927	0.00336
254.077	0.01063	232.911	0.00335
254.061	0.01052	232.895	0.00338
254.045	0.01041	232.879	0.00344
254.029	0.0103	232.863	0.00352
254.013	0.01019	232.847	0.00361
253.997	0.01009	232.831	0.00369
253.981	0.00999	232.815	0.00376
253.965	0.00989	232.799	0.00379
253.949	0.00979	232.783	0.0038
253.933	0.00969	232.767	0.00377
253.917	0.0096	232.751	0.00371
253.901	0.00951	232.735	0.00364
253.885	0.00942	232.719	0.00355
253.869	0.00933	232.703	0.00347
253.853	0.00925	232.687	0.00341
253.837	0.00916	232.671	0.00337
253.821	0.00908	232.655	0.00336
253.805	0.00901	232.639	0.00339
253.789	0.00893	232.623	0.00344
253.773	0.00886	232.607	0.00352
253.757	0.00879	232.591	0.0036
253.741	0.00872	232.575	0.00368
253.725	0.00865	232.559	0.00374
253.709	0.00859	232.543	0.00377
253.693	0.00853	232.527	0.00377
253.677	0.00847	232.511	0.00373
253.661	0.00841	232.495	0.00366
253.645	0.00836	232.479	0.00357
253.629	0.0083	232.463	0.00347
253.613	0.00825	232.447	0.00337
253.597	0.0082	232.431	0.00328
253.581	0.00815	232.415	0.00322
253.565	0.00811	232.399	0.00319
253.549	0.00806	232.383	0.00319
253.533	0.00802	232.367	0.00322
253.517	0.00797	232.351	0.00328
253.501	0.00793	232.335	0.00335
253.485	0.00789	232.319	0.00342
253.469	0.00785	232.303	0.00348
253.453	0.00781	232.287	0.00352
253.437	0.00777	232.271	0.00352
253.421	0.00773	232.255	0.0035
253.405	0.0077	232.239	0.00346
253.389	0.00766	232.223	0.0034
253.373	0.00762	232.207	0.00334
253.357	0.00759	232.191	0.00329
253.341	0.00755	232.175	0.00326
253.325	0.00752	232.159	0.00326
253.309	0.00748	232.143	0.00329
253.293	0.00745	232.127	0.00336
253.277	0.00741	232.111	0.00345
253.261	0.00738	232.095	0.00356
253.245	0.00735	232.079	0.00367
253.229	0.00731	232.063	0.00376
253.213	0.00728	232.047	0.00381
253.197	0.00724	232.031	0.00383
253.181	0.00721	232.015	0.00379
253.165	0.00717	231.999	0.0037
253.149	0.00714	231.983	0.00356
253.133	0.00711	231.967	0.0034
253.117	0.00707	231.951	0.00323
253.101	0.00704	231.935	0.00306
253.085	0.007	231.919	0.00291
253.069	0.00697	231.903	0.00281
253.053	0.00694	231.887	0.00275
253.037	0.00691	231.871	0.00275
253.021	0.00687	231.855	0.0028
253.005	0.00684	231.839	0.00289
252.989	0.00681	231.823	0.003
252.973	0.00678	231.807	0.00313
252.957	0.00675	231.791	0.00324
252.941	0.00672	231.775	0.00333
252.925	0.00669	231.759	0.00339
252.909	0.00666	231.743	0.00341
252.893	0.00663	231.727	0.0034
252.877	0.00661	231.711	0.00337
252.861	0.00658	231.695	0.00331
252.845	0.00655	231.679	0.00325
252.829	0.00653	231.663	0.00321
252.813	0.0065	231.647	0.00318
252.797	0.00648	231.631	0.00318
252.781	0.00646	231.615	0.0032
252.765	0.00643	231.599	0.00325
252.749	0.00641	231.583	0.00331
252.733	0.00639	231.567	0.00338
252.717	0.00637	231.551	0.00343
252.701	0.00634	231.535	0.00347
252.685	0.00632	231.519	0.00349
252.669	0.0063	231.503	0.00348
252.653	0.00628	231.487	0.00345
252.637	0.00625	231.471	0.00341
252.621	0.00623	231.455	0.00336
252.605	0.00621	231.439	0.00332
252.589	0.00618	231.423	0.0033
252.573	0.00616	231.407	0.00331
252.557	0.00613	231.391	0.00335
252.541	0.0061	231.375	0.00342
252.525	0.00607	231.359	0.00352
252.509	0.00604	231.343	0.00362
252.493	0.00601	231.327	0.00373
252.477	0.00598	231.311	0.00381
252.461	0.00595	231.295	0.00386
252.445	0.00592	231.279	0.00387
252.429	0.00588	231.263	0.00383
252.413	0.00585	231.247	0.00375
252.397	0.00582	231.231	0.00363
252.381	0.00578	231.215	0.00348
252.365	0.00574	231.199	0.00333
252.349	0.00571	231.183	0.0032
252.333	0.00567	231.167	0.00309
252.317	0.00564	231.151	0.00303
252.301	0.0056	231.135	0.00301
252.285	0.00557	231.119	0.00304
252.269	0.00553	231.103	0.00311
252.253	0.0055	231.087	0.0032
252.237	0.00546	231.071	0.0033
252.221	0.00543	231.055	0.0034
252.205	0.0054	231.039	0.00347
252.189	0.00537	231.023	0.0035
252.173	0.00533	231.007	0.00349
252.157	0.00531	230.991	0.00345
252.141	0.00528	230.975	0.00337
252.125	0.00525	230.959	0.00327
252.109	0.00522	230.943	0.00317
252.093	0.0052	230.927	0.00309
252.077	0.00517	230.911	0.00305
252.061	0.00514	230.895	0.00304
252.045	0.00512	230.879	0.00309
252.029	0.0051	230.863	0.00318
252.013	0.00507	230.847	0.00331
251.997	0.00505	230.831	0.00346
251.981	0.00503	230.815	0.00362
251.965	0.005	230.799	0.00378
251.949	0.00498	230.783	0.0039
251.933	0.00496	230.767	0.00398
251.917	0.00493	230.751	0.00401
251.901	0.00491	230.735	0.00399
251.885	0.00488	230.719	0.00393
251.869	0.00486	230.703	0.00383
251.853	0.00483	230.687	0.0037
251.837	0.00481	230.671	0.00357
251.821	0.00478	230.655	0.00345
251.805	0.00475	230.639	0.00335
251.789	0.00472	230.623	0.00327
251.773	0.00469	230.607	0.00322
251.757	0.00466	230.591	0.00319
251.741	0.00463	230.575	0.00319
251.725	0.0046	230.559	0.00319
251.709	0.00457	230.543	0.0032
251.693	0.00453	230.527	0.00319
251.677	0.0045	230.511	0.00318
251.661	0.00447	230.495	0.00314
251.645	0.00444	230.479	0.00309
251.629	0.00441	230.463	0.00303
251.613	0.00438	230.447	0.00296
251.597	0.00435	230.431	0.0029
251.582	0.00432	230.415	0.00286
251.566	0.00429	230.399	0.00284
251.55	0.00426	230.383	0.00284
251.534	0.00424	230.367	0.00288
251.518	0.00421	230.351	0.00294
251.502	0.00419	230.335	0.00303
251.486	0.00417	230.319	0.00313
251.47	0.00414	230.303	0.00324
251.454	0.00412	230.287	0.00334
251.438	0.0041	230.271	0.00344
251.422	0.00409	230.255	0.00351
251.406	0.00407	230.239	0.00356
251.39	0.00405	230.223	0.00359
251.374	0.00404	230.207	0.00359
251.358	0.00402	230.191	0.00356
251.342	0.00401	230.175	0.00353
251.326	0.00399	230.159	0.00348
251.31	0.00398	230.143	0.00342
251.294	0.00397	230.127	0.00337
251.278	0.00395	230.111	0.00332
251.262	0.00394	230.095	0.00328
251.246	0.00392	230.079	0.00325
251.23	0.00391	230.063	0.00324
251.214	0.00389	230.047	0.00324
251.198	0.00388	230.031	0.00326
251.182	0.00386	230.016	0.00328
251.166	0.00385	230	0.00332
251.15	0.00383	229.983	0.00336
251.134	0.00381	229.968	0.00341
251.118	0.0038	229.952	0.00345
251.102	0.00378	229.936	0.00348
251.086	0.00376	229.92	0.0035
251.07	0.00374	229.904	0.0035
251.054	0.00372	229.888	0.00348
251.038	0.0037	229.872	0.00343
251.022	0.00368	229.856	0.00337
251.006	0.00367	229.84	0.00329
250.99	0.00365	229.824	0.0032
250.974	0.00363	229.808	0.00311
250.958	0.00362	229.792	0.00303
250.942	0.0036	229.776	0.00297
250.926	0.00359	229.76	0.00295
250.91	0.00357	229.744	0.00296
250.894	0.00356	229.728	0.00301
250.878	0.00355	229.712	0.00309
250.862	0.00354	229.696	0.0032
250.846	0.00354	229.68	0.00332
250.83	0.00353	229.664	0.00346
250.814	0.00353	229.648	0.00358
250.798	0.00352	229.632	0.00367
250.782	0.00352	229.616	0.00373
250.766	0.00352	229.6	0.00375
250.75	0.00352	229.584	0.00373
250.734	0.00353	229.568	0.00367
250.718	0.00353	229.552	0.00358
250.702	0.00353	229.536	0.00347
250.686	0.00354	229.52	0.00336
250.67	0.00354	229.504	0.00326
250.654	0.00354	229.488	0.00318
250.638	0.00355	229.472	0.00313
250.622	0.00355	229.456	0.00312
250.606	0.00355	229.44	0.00314
250.59	0.00356	229.424	0.00318
250.574	0.00356	229.408	0.00325
250.558	0.00356	229.392	0.00331
250.542	0.00356	229.376	0.00336
250.526	0.00356	229.36	0.0034
250.51	0.00355	229.344	0.00341
250.494	0.00355	229.328	0.00339
250.478	0.00355	229.312	0.00336
250.462	0.00354	229.296	0.00331
250.446	0.00353	229.28	0.00326
250.43	0.00352	229.264	0.00321
250.414	0.00351	229.248	0.00319
250.398	0.0035	229.232	0.00319
250.382	0.00349	229.216	0.00321
250.366	0.00348	229.2	0.00325
250.35	0.00347	229.184	0.00331
250.334	0.00345	229.168	0.00336
250.318	0.00344	229.152	0.0034
250.302	0.00343	229.136	0.0034
250.286	0.00342	229.12	0.00337
250.27	0.00341	229.104	0.00328
250.254	0.00339	229.088	0.00316
250.238	0.00338	229.072	0.00299
250.222	0.00338	229.056	0.00281
250.206	0.00337	229.04	0.00262
250.19	0.00336	229.024	0.00245
250.174	0.00336	229.008	0.00232
250.158	0.00335	228.992	0.00225
250.142	0.00335	228.976	0.00225
250.126	0.00335	228.96	0.00231
250.11	0.00335	228.944	0.00244
250.094	0.00335	228.928	0.00262
250.078	0.00335	228.912	0.00283
250.062	0.00336	228.896	0.00303
250.046	0.00336	228.88	0.00322
250.03	0.00336	228.864	0.00336
250.014	0.00337	228.848	0.00345
249.998	0.00337	228.832	0.00348
249.982	0.00338	228.816	0.00344
249.966	0.00338	228.8	0.00336
249.95	0.00339	228.784	0.00324
249.934	0.00339	228.768	0.00312
249.918	0.00339	228.752	0.00301
249.902	0.00339	228.736	0.00293
249.886	0.00339	228.72	0.0029
249.87	0.00339	228.704	0.00292
249.854	0.00339	228.688	0.003
249.838	0.00338	228.672	0.00312
249.822	0.00338	228.656	0.00327
249.806	0.00337	228.64	0.00343
249.79	0.00336	228.624	0.00357
249.774	0.00335	228.608	0.00369
249.758	0.00334	228.592	0.00376
249.742	0.00333	228.576	0.00379
249.726	0.00331	228.56	0.00377
249.71	0.0033	228.544	0.00372
249.694	0.00329	228.528	0.00364
249.678	0.00327	228.512	0.00356
249.662	0.00326	228.496	0.00348
249.646	0.00324	228.48	0.00344
249.63	0.00323	228.464	0.00343
249.614	0.00322	228.448	0.00347
249.598	0.00321	228.432	0.00353
249.582	0.0032	228.416	0.00363
249.566	0.00319	228.4	0.00373
249.55	0.00319	228.384	0.00383
249.534	0.00318	228.368	0.00391
249.518	0.00318	228.352	0.00395
249.502	0.00318	228.336	0.00394
249.486	0.00319	228.32	0.00389
249.47	0.00319	228.304	0.00381
249.454	0.0032	228.288	0.00369
249.438	0.00321	228.272	0.00357
249.422	0.00322	228.256	0.00345
249.406	0.00324	228.24	0.00336
249.39	0.00325	228.224	0.00331
249.374	0.00327	228.208	0.0033
249.358	0.00329	228.192	0.00333
249.342	0.00331	228.176	0.00341
249.326	0.00333	228.16	0.0035
249.31	0.00335	228.144	0.00361
249.294	0.00337	228.128	0.0037
249.278	0.0034	228.112	0.00377
249.262	0.00342	228.096	0.00379
249.246	0.00344	228.08	0.00377
249.23	0.00346	228.064	0.00369
249.214	0.00348	228.048	0.00356
249.198	0.0035	228.032	0.0034
249.182	0.00351	228.016	0.00322
249.166	0.00352	228	0.00304
249.15	0.00354	227.984	0.00288
249.134	0.00355	227.968	0.00275
249.118	0.00355	227.952	0.00266
249.102	0.00356	227.936	0.00262
249.086	0.00356	227.92	0.00262
249.07	0.00356	227.904	0.00267
249.054	0.00356	227.888	0.00274
249.038	0.00355	227.872	0.00282
249.022	0.00355	227.856	0.0029
249.006	0.00354	227.84	0.00297
248.99	0.00353	227.824	0.00302
248.974	0.00351	227.808	0.00304
248.958	0.0035	227.792	0.00304
248.942	0.00349	227.776	0.00302
248.926	0.00347	227.76	0.00299
248.91	0.00345	227.744	0.00296
248.894	0.00344	227.728	0.00293
248.878	0.00342	227.712	0.00292
248.862	0.00341	227.696	0.00293
248.846	0.00339	227.68	0.00296
248.83	0.00337	227.664	0.00301
248.814	0.00336	227.648	0.00307
248.798	0.00335	227.632	0.00313
248.782	0.00334	227.616	0.00319
248.766	0.00332	227.6	0.00323
248.75	0.00332	227.584	0.00326
248.734	0.00331	227.568	0.00326
248.718	0.0033	227.552	0.00324
248.702	0.0033	227.536	0.00321
248.686	0.0033	227.52	0.00316
248.67	0.00329	227.504	0.00312
248.654	0.00329	227.488	0.00308
248.638	0.0033	227.472	0.00306
248.622	0.0033	227.456	0.00306
248.606	0.0033	227.44	0.00309
248.59	0.00331	227.424	0.00314
248.574	0.00331	227.408	0.00321
248.558	0.00332	227.392	0.0033
248.542	0.00333	227.376	0.00339
248.526	0.00334	227.36	0.00347
248.51	0.00334	227.344	0.00355
248.494	0.00335	227.328	0.0036
248.478	0.00336	227.312	0.00362
248.462	0.00337	227.296	0.00361
248.446	0.00338	227.28	0.00358
248.43	0.00338	227.264	0.00352
248.414	0.00339	227.248	0.00345
248.398	0.0034	227.232	0.00337
248.382	0.0034	227.216	0.00328
248.366	0.00341	227.2	0.00321
248.35	0.00341	227.184	0.00314
248.334	0.00341	227.168	0.0031
248.318	0.00342	227.152	0.00308
248.302	0.00342	227.136	0.00308
248.286	0.00342	227.12	0.0031
248.27	0.00342	227.104	0.00314
248.254	0.00342	227.088	0.00319
248.238	0.00342	227.072	0.00324
248.222	0.00343	227.056	0.00329
248.206	0.00343	227.04	0.00333
248.19	0.00342	227.024	0.00336
248.174	0.00342	227.008	0.00337
248.158	0.00342	226.992	0.00337
248.142	0.00342	226.976	0.00334
248.126	0.00342	226.96	0.0033
248.11	0.00342	226.944	0.00324
248.094	0.00342	226.928	0.00318
248.078	0.00342	226.912	0.00312
248.062	0.00342	226.896	0.00306
248.046	0.00342	226.88	0.00301
248.03	0.00342	226.864	0.00298
248.014	0.00342	226.848	0.00297
247.998	0.00342	226.832	0.00298
247.982	0.00342	226.816	0.00302
247.966	0.00342	226.8	0.00307
247.95	0.00342	226.784	0.00313
247.934	0.00342	226.768	0.0032
247.918	0.00341	226.752	0.00327
247.902	0.00341	226.736	0.00333
247.886	0.00341	226.72	0.00338
247.87	0.00341	226.704	0.0034
247.854	0.0034	226.688	0.0034
247.838	0.0034	226.672	0.00338
247.822	0.00339	226.656	0.00334
247.806	0.00338	226.64	0.00328
247.79	0.00338	226.624	0.00321
247.774	0.00337	226.608	0.00314
247.758	0.00336	226.592	0.00309
247.742	0.00335	226.576	0.00305
247.726	0.00334	226.56	0.00303
247.71	0.00333	226.544	0.00303
247.694	0.00332	226.528	0.00306
247.678	0.00331	226.512	0.0031
247.662	0.0033	226.496	0.00316
247.646	0.00329	226.48	0.00321
247.63	0.00327	226.464	0.00326
247.614	0.00326	226.448	0.0033
247.598	0.00325	226.432	0.00331
247.582	0.00324	226.416	0.0033
247.566	0.00322	226.4	0.00327
247.55	0.00321	226.384	0.00322
247.534	0.0032	226.368	0.00316
247.518	0.00319	226.352	0.0031
247.502	0.00318	226.336	0.00305
247.486	0.00317	226.32	0.00301
247.47	0.00316	226.304	0.003
247.454	0.00315	226.288	0.00302
247.438	0.00314	226.272	0.00308
247.422	0.00314	226.256	0.00316
247.406	0.00313	226.24	0.00326
247.39	0.00313	226.224	0.00336
247.374	0.00312	226.208	0.00347
247.358	0.00312	226.192	0.00356
247.342	0.00312	226.176	0.00362
247.326	0.00312	226.16	0.00365
247.31	0.00311	226.144	0.00363
247.294	0.00311	226.128	0.00358
247.278	0.00311	226.112	0.0035
247.262	0.00311	226.096	0.00339
247.246	0.00312	226.08	0.00327
247.23	0.00312	226.064	0.00315
247.214	0.00312	226.048	0.00305
247.198	0.00312	226.032	0.00297
247.182	0.00312	226.016	0.00294
247.166	0.00313	226	0.00295
247.15	0.00313	225.984	0.003
247.134	0.00313	225.968	0.00309
247.118	0.00314	225.952	0.0032
247.102	0.00314	225.936	0.00333
247.086	0.00315	225.92	0.00346
247.07	0.00315	225.904	0.00359
247.054	0.00315	225.888	0.00369
247.038	0.00316	225.872	0.00376
247.022	0.00316	225.856	0.00379
247.006	0.00317	225.84	0.00379
246.99	0.00317	225.824	0.00375
246.974	0.00318	225.808	0.00369
246.958	0.00318	225.792	0.00361
246.942	0.00318	225.776	0.00351
246.926	0.00319	225.76	0.00341
246.91	0.00319	225.744	0.00332
246.894	0.0032	225.728	0.00323
246.878	0.00321	225.712	0.00315
246.862	0.00321	225.696	0.00309
246.846	0.00322	225.68	0.00303
246.83	0.00322	225.664	0.00299
246.814	0.00323	225.648	0.00295
246.798	0.00323	225.632	0.00293
246.782	0.00324	225.616	0.00291
246.766	0.00325	225.6	0.0029
246.75	0.00325	225.584	0.0029
246.734	0.00326	225.568	0.00292
246.718	0.00327	225.552	0.00296
246.702	0.00327	225.536	0.00302
246.686	0.00328	225.52	0.00311
246.67	0.00328	225.504	0.00321
246.654	0.00329	225.488	0.00334
246.638	0.00329	225.472	0.00347
246.622	0.0033	225.456	0.00361
246.606	0.0033	225.44	0.00373
246.59	0.0033	225.424	0.00383
246.575	0.00331	225.408	0.0039
246.559	0.00331	225.392	0.00393
246.542	0.00331	225.376	0.00392
246.527	0.00331	225.36	0.00386
246.511	0.00332	225.344	0.00377
246.495	0.00332	225.328	0.00364
246.479	0.00332	225.312	0.00351
246.463	0.00332	225.296	0.00337
246.447	0.00332	225.28	0.00324
246.431	0.00332	225.264	0.00315
246.415	0.00331	225.248	0.00309
246.399	0.00331	225.232	0.00308
246.383	0.00331	225.216	0.00311
246.367	0.00331	225.2	0.00319
246.351	0.00331	225.184	0.0033
246.335	0.00331	225.168	0.00342
246.319	0.0033	225.152	0.00356
246.303	0.0033	225.136	0.00368
246.287	0.0033	225.12	0.00378
246.271	0.0033	225.104	0.00384
246.255	0.0033	225.088	0.00387
246.239	0.0033	225.072	0.00386
246.223	0.0033	225.056	0.00381
246.207	0.0033	225.04	0.00373
246.191	0.0033	225.024	0.00364
246.175	0.0033	225.008	0.00354
246.159	0.0033	224.993	0.00344
246.143	0.0033	224.977	0.00335
246.127	0.00331	224.961	0.00328
246.111	0.00331	224.945	0.00322
246.095	0.00331	224.929	0.00318
246.079	0.00332	224.913	0.00314
246.063	0.00332	224.897	0.00311
246.047	0.00332	224.881	0.00307
246.031	0.00333	224.865	0.00302
246.015	0.00333	224.849	0.00295
245.999	0.00334	224.833	0.00288
245.983	0.00334	224.817	0.00279
245.967	0.00335	224.801	0.0027
245.951	0.00335	224.785	0.00263
245.935	0.00336	224.769	0.00257
245.919	0.00336	224.753	0.00255
245.903	0.00337	224.737	0.00256
245.887	0.00337	224.721	0.00262
245.871	0.00337	224.705	0.00273
245.855	0.00338	224.689	0.00287
245.839	0.00338	224.673	0.00304
245.823	0.00338	224.657	0.00323
245.807	0.00339	224.641	0.00342
245.791	0.00339	224.625	0.0036
245.775	0.00339	224.609	0.00374
245.759	0.00339	224.593	0.00385
245.743	0.00339	224.577	0.0039
245.727	0.00338	224.561	0.00391
245.711	0.00338	224.545	0.00386
245.695	0.00338	224.529	0.00378
245.679	0.00338	224.513	0.00368
245.663	0.00337	224.497	0.00356
245.647	0.00337	224.481	0.00344
245.631	0.00336	224.465	0.00334
245.615	0.00336	224.449	0.00326
245.599	0.00335	224.433	0.00321
245.583	0.00335	224.417	0.00319
245.567	0.00334	224.401	0.00319
245.551	0.00334	224.385	0.00322
245.535	0.00333	224.369	0.00327
245.519	0.00332	224.353	0.00332
245.503	0.00332	224.337	0.00337
245.487	0.00331	224.321	0.00342
245.471	0.0033	224.305	0.00346
245.455	0.0033	224.289	0.00348
245.439	0.00329	224.273	0.00348
245.423	0.00328	224.257	0.00348
245.407	0.00328	224.241	0.00345
245.391	0.00327	224.225	0.00342
245.375	0.00327	224.209	0.00339
245.359	0.00326	224.193	0.00334
245.343	0.00326	224.177	0.0033
245.327	0.00325	224.161	0.00325
245.311	0.00325	224.145	0.0032
245.295	0.00325	224.129	0.00316
245.279	0.00325	224.113	0.00312
245.263	0.00325	224.097	0.00308
245.247	0.00325	224.081	0.00305
245.231	0.00325	224.065	0.00304
245.215	0.00325	224.049	0.00305
245.199	0.00325	224.033	0.00307
245.183	0.00325	224.017	0.00311
245.167	0.00325	224.001	0.00318
245.151	0.00325	223.985	0.00325
245.135	0.00326	223.969	0.00334
245.119	0.00326	223.953	0.00343
245.103	0.00327	223.937	0.00351
245.087	0.00327	223.921	0.00358
245.071	0.00328	223.905	0.00362
245.055	0.00328	223.889	0.00364
245.039	0.00329	223.873	0.00362
245.023	0.00329	223.857	0.00358
245.007	0.00329	223.841	0.00351
244.991	0.0033	223.825	0.00342
244.975	0.0033	223.809	0.00333
244.959	0.00331	223.793	0.00324
244.943	0.00331	223.777	0.00316
244.927	0.00332	223.761	0.0031
244.911	0.00332	223.745	0.00307
244.895	0.00332	223.729	0.00306
244.879	0.00332	223.713	0.00308
244.863	0.00332	223.697	0.00311
244.847	0.00332	223.681	0.00315
244.831	0.00332	223.665	0.00319
244.815	0.00332	223.649	0.00322
244.799	0.00332	223.633	0.00323
244.783	0.00332	223.617	0.00323
244.767	0.00332	223.601	0.00321
244.751	0.00331	223.585	0.00319
244.735	0.00331	223.569	0.00316
244.719	0.00331	223.553	0.00314
244.703	0.0033	223.537	0.00313
244.687	0.0033	223.521	0.00314
244.671	0.0033	223.505	0.00318
244.655	0.00329	223.489	0.00324
244.639	0.00329	223.473	0.00332
244.623	0.00328	223.457	0.00341
244.607	0.00328	223.441	0.00349
244.591	0.00328	223.425	0.00356
244.575	0.00327	223.409	0.00359
244.559	0.00327	223.393	0.00359
244.543	0.00327	223.377	0.00355
244.527	0.00327	223.361	0.00346
244.511	0.00327	223.345	0.00335
244.495	0.00327	223.329	0.00321
244.479	0.00327	223.313	0.00308
244.463	0.00327	223.297	0.00296
244.447	0.00328	223.281	0.00287
244.431	0.00328	223.265	0.00282
244.415	0.00329	223.249	0.00283
244.399	0.00329	223.233	0.00289
244.383	0.0033	223.217	0.00298
244.367	0.00331	223.201	0.00311
244.351	0.00332	223.185	0.00325
244.335	0.00332	223.169	0.00337
244.319	0.00333	223.153	0.00347
244.303	0.00334	223.137	0.00352
244.287	0.00335	223.121	0.00351
244.271	0.00336	223.105	0.00344
244.255	0.00337	223.089	0.00331
244.239	0.00338	223.073	0.00315
244.223	0.00338	223.057	0.00297
244.207	0.00339	223.041	0.00279
244.191	0.0034	223.025	0.00264
244.175	0.0034	223.009	0.00254
244.159	0.00341	222.993	0.00249
244.143	0.00341	222.977	0.00252
244.127	0.00342	222.961	0.00261
244.111	0.00342	222.945	0.00276
244.095	0.00342	222.929	0.00296
244.079	0.00342	222.913	0.00317
244.063	0.00342	222.897	0.00339
244.047	0.00342	222.881	0.00357
244.031	0.00342	222.865	0.00372
244.015	0.00342	222.849	0.0038
243.999	0.00342	222.833	0.00382
243.983	0.00341	222.817	0.00378
243.967	0.00341	222.801	0.00368
243.951	0.00341	222.785	0.00355
243.935	0.0034	222.769	0.0034
243.919	0.0034	222.753	0.00324
243.903	0.0034	222.737	0.0031
243.887	0.00339	222.721	0.00298
243.871	0.00339	222.705	0.00291
243.855	0.00339	222.689	0.00288
243.839	0.00339	222.673	0.00288
243.823	0.00339	222.657	0.00293
243.807	0.00339	222.641	0.00299
243.791	0.00339	222.625	0.00308
243.775	0.00339	222.609	0.00316
243.759	0.00339	222.593	0.00323
243.743	0.0034	222.577	0.00329
243.727	0.0034	222.561	0.00333
243.711	0.00341	222.545	0.00334
243.695	0.00342	222.529	0.00333
243.679	0.00343	222.513	0.00329
243.663	0.00344	222.497	0.00323
243.647	0.00345	222.481	0.00316
243.631	0.00346	222.465	0.00308
243.615	0.00347	222.449	0.003
243.599	0.00348	222.433	0.00291
243.583	0.00349	222.417	0.00284
243.567	0.0035	222.401	0.00278
243.551	0.00351	222.385	0.00273
243.535	0.00352	222.369	0.00271
243.519	0.00353	222.353	0.0027
243.503	0.00354	222.337	0.00273
243.487	0.00354	222.321	0.00278
243.471	0.00355	222.305	0.00285
243.455	0.00355	222.289	0.00294
243.439	0.00356	222.273	0.00304
243.423	0.00356	222.257	0.00315
243.407	0.00356	222.241	0.00324
243.391	0.00356	222.225	0.00331
243.375	0.00355	222.209	0.00335
243.359	0.00355	222.193	0.00336
243.343	0.00354	222.177	0.00332
243.327	0.00353	222.161	0.00325
243.311	0.00353	222.145	0.00314
243.295	0.00351	222.129	0.00302
243.279	0.0035	222.113	0.00288
243.263	0.00349	222.097	0.00275
243.247	0.00348	222.081	0.00265
243.231	0.00347	222.065	0.00258
243.215	0.00345	222.049	0.00256
243.199	0.00344	222.033	0.00258
243.183	0.00342	222.017	0.00266
243.167	0.00341	222.001	0.00276
243.151	0.0034	221.985	0.00289
243.135	0.00339	221.969	0.00302
243.119	0.00338	221.953	0.00314
243.103	0.00336	221.937	0.00323
243.087	0.00336	221.921	0.00328
243.071	0.00335	221.905	0.00328
243.055	0.00334	221.889	0.00323
243.039	0.00334	221.873	0.00314
243.023	0.00333	221.857	0.00302
243.007	0.00333	221.841	0.00289
242.991	0.00333	221.825	0.00277
242.975	0.00333	221.809	0.00267
242.959	0.00333	221.793	0.00262
242.943	0.00334	221.777	0.00261
242.927	0.00334	221.761	0.00266
242.911	0.00335	221.745	0.00274
242.895	0.00336	221.729	0.00286
242.879	0.00336	221.713	0.00299
242.863	0.00337	221.697	0.00311
242.847	0.00338	221.681	0.00322
242.831	0.00339	221.665	0.00328
242.815	0.0034	221.649	0.0033
242.799	0.00341	221.633	0.00327
242.783	0.00342	221.617	0.00319
242.767	0.00343	221.601	0.00309
242.751	0.00344	221.585	0.00297
242.735	0.00345	221.569	0.00286
242.719	0.00346	221.553	0.00276
242.703	0.00347	221.537	0.00271
242.687	0.00348	221.521	0.00269
242.671	0.00349	221.505	0.00273
242.655	0.00349	221.489	0.0028
242.639	0.0035	221.473	0.0029
242.623	0.0035	221.457	0.00302
242.607	0.00351	221.441	0.00313
242.591	0.00351	221.425	0.00322
242.575	0.00351	221.409	0.00328
242.559	0.00352	221.393	0.0033
242.543	0.00352	221.377	0.00327
242.527	0.00352	221.361	0.00321
242.511	0.00352	221.345	0.00313
242.495	0.00352	221.329	0.00303
242.479	0.00352	221.313	0.00295
242.463	0.00352	221.297	0.00289
242.447	0.00352	221.281	0.00287
242.431	0.00353	221.265	0.00289
242.415	0.00353	221.249	0.00295
242.399	0.00353	221.233	0.00305
242.383	0.00353	221.217	0.00316
242.367	0.00353	221.201	0.00328
242.351	0.00354	221.185	0.00337
242.335	0.00354	221.169	0.00344
242.319	0.00354	221.153	0.00346
242.303	0.00355	221.137	0.00343
242.287	0.00355	221.121	0.00335
242.271	0.00355	221.105	0.00323
242.255	0.00356	221.089	0.00309
242.239	0.00356	221.073	0.00295
242.223	0.00356	221.057	0.00282
242.207	0.00356	221.041	0.00273
242.191	0.00357	221.025	0.00268
242.175	0.00357	221.009	0.00269
242.159	0.00357	220.993	0.00276
242.143	0.00357	220.977	0.00287
242.127	0.00357	220.961	0.00302
242.111	0.00356	220.945	0.00318
242.095	0.00356	220.929	0.00333
242.079	0.00356	220.913	0.00346
242.063	0.00355	220.897	0.00355
242.047	0.00354	220.881	0.00359
242.031	0.00353	220.865	0.00357
242.015	0.00352	220.849	0.00351
241.999	0.00351	220.833	0.00342
241.983	0.0035	220.817	0.0033
241.967	0.00349	220.801	0.00319
241.951	0.00347	220.785	0.0031
241.935	0.00346	220.769	0.00305
241.919	0.00344	220.753	0.00303
241.903	0.00343	220.737	0.00307
241.887	0.00341	220.721	0.00314
241.871	0.0034	220.705	0.00324
241.855	0.00338	220.689	0.00335
241.839	0.00337	220.673	0.00345
241.823	0.00335	220.657	0.00353
241.807	0.00334	220.641	0.00357
241.791	0.00333	220.625	0.00356
241.775	0.00332	220.609	0.0035
241.759	0.00331	220.593	0.0034
241.743	0.0033	220.577	0.00326
241.727	0.0033	220.561	0.0031
241.711	0.0033	220.545	0.00293
241.695	0.00329	220.529	0.00279
241.679	0.00329	220.513	0.00268
241.663	0.0033	220.497	0.00261
241.647	0.0033	220.481	0.0026
241.631	0.00331	220.465	0.00263
241.615	0.00331	220.449	0.00271
241.599	0.00332	220.433	0.00281
241.583	0.00333	220.417	0.00293
241.567	0.00334	220.401	0.00304
241.551	0.00336	220.385	0.00313
241.536	0.00337	220.369	0.00319
241.519	0.00338	220.353	0.0032
241.504	0.0034	220.337	0.00317
241.488	0.00341	220.321	0.00311
241.472	0.00343	220.305	0.00302
241.456	0.00344	220.289	0.00292
241.44	0.00345	220.273	0.00282
241.424	0.00347	220.257	0.00274
241.408	0.00348	220.241	0.00269
241.392	0.00349	220.225	0.00267
241.376	0.0035	220.209	0.0027
241.36	0.0035	220.193	0.00276
241.344	0.00351	220.177	0.00284
241.328	0.00351	220.161	0.00294
241.312	0.00351	220.145	0.00305
241.296	0.00351	220.129	0.00315
241.28	0.00351	220.113	0.00323
241.264	0.0035	220.097	0.00328
241.248	0.0035	220.081	0.00331
241.232	0.00349	220.065	0.0033
241.216	0.00348	220.049	0.00327
241.2	0.00347	220.034	0.00323
241.184	0.00345	220.018	0.00319
241.168	0.00344	220.001	0.00315
241.152	0.00342	219.986	0.00312
241.136	0.00341	219.97	0.00312
241.12	0.00339	219.954	0.00314
241.104	0.00337	219.938	0.00318
241.088	0.00336	219.922	0.00324
241.072	0.00334	219.906	0.0033
241.056	0.00332	219.89	0.00337
241.04	0.00331	219.874	0.00343
241.024	0.00329	219.858	0.00346
241.008	0.00328	219.842	0.00347
240.992	0.00327	219.826	0.00345
240.976	0.00325	219.81	0.0034
240.96	0.00324	219.794	0.00333
240.944	0.00323	219.778	0.00324
240.928	0.00323	219.762	0.00313
240.912	0.00322	219.746	0.00303
240.896	0.00321	219.73	0.00293
240.88	0.00321	219.714	0.00285
240.864	0.00321	219.698	0.00279
240.848	0.00321	219.682	0.00274
240.832	0.00321	219.666	0.00272
240.816	0.00321	219.65	0.00272
240.8	0.00322	219.634	0.00273
240.784	0.00322	219.618	0.00274
240.768	0.00323	219.602	0.00276
240.752	0.00324	219.586	0.00278
240.736	0.00324	219.57	0.0028
240.72	0.00325	219.554	0.00282
240.704	0.00326	219.538	0.00285
240.688	0.00327	219.522	0.00287
240.672	0.00328	219.506	0.00291
240.656	0.00329	219.49	0.00295
240.64	0.00329	219.474	0.00301
240.624	0.0033	219.458	0.00307
240.608	0.00331	219.442	0.00314
240.592	0.00332	219.426	0.00321
240.576	0.00333	219.41	0.00328
240.56	0.00334	219.394	0.00333
240.544	0.00335	219.378	0.00337
240.528	0.00335	219.362	0.00338
240.512	0.00336	219.346	0.00335
240.496	0.00337	219.33	0.0033
240.48	0.00337	219.314	0.00323
240.464	0.00338	219.298	0.00313
240.448	0.00339	219.282	0.00302
240.432	0.00339	219.266	0.00292
240.416	0.0034	219.25	0.00282
240.4	0.00341	219.234	0.00274
240.384	0.00341	219.218	0.00269
240.368	0.00342	219.202	0.00266
240.352	0.00343	219.186	0.00267
240.336	0.00344	219.17	0.0027
240.32	0.00344	219.154	0.00276
240.304	0.00345	219.138	0.00282
240.288	0.00346	219.122	0.00289
240.272	0.00347	219.106	0.00295
240.256	0.00348	219.09	0.003
240.24	0.00349	219.074	0.00302
240.224	0.0035	219.058	0.00304
240.208	0.00351	219.042	0.00303
240.192	0.00352	219.026	0.00301
240.176	0.00353	219.01	0.00299
240.16	0.00354	218.994	0.00296
240.144	0.00355	218.978	0.00295
240.128	0.00356	218.962	0.00295
240.112	0.00357	218.946	0.00296
240.096	0.00357	218.93	0.00299
240.08	0.00358	218.914	0.00303
240.064	0.00359	218.898	0.00308
240.048	0.0036	218.882	0.00312
240.032	0.0036	218.866	0.00316
240.016	0.00361	218.85	0.00319
240	0.00361	218.834	0.0032
239.984	0.00361	218.818	0.00318
239.968	0.00361	218.802	0.00316
239.952	0.00362	218.786	0.00312
239.936	0.00361	218.77	0.00308
239.92	0.00361	218.754	0.00304
239.904	0.00361	218.738	0.00301
239.888	0.00361	218.722	0.003
239.872	0.0036	218.706	0.00302
239.856	0.0036	218.69	0.00305
239.84	0.00359	218.674	0.00311
239.824	0.00358	218.658	0.00317
239.808	0.00357	218.642	0.00324
239.792	0.00356	218.626	0.0033
239.776	0.00355	218.61	0.00335
239.76	0.00355	218.594	0.00337
239.744	0.00354	218.578	0.00336
239.728	0.00353	218.562	0.00332
239.712	0.00352	218.546	0.00325
239.696	0.00351	218.53	0.00316
239.68	0.0035	218.514	0.00306
239.664	0.00349	218.498	0.00296
239.648	0.00348	218.482	0.00288
239.632	0.00347	218.466	0.00282
239.616	0.00346	218.45	0.00278
239.6	0.00346	218.434	0.00279
239.584	0.00345	218.418	0.00282
239.568	0.00344	218.402	0.00289
239.552	0.00344	218.386	0.00297
239.536	0.00344	218.37	0.00307
239.52	0.00343	218.354	0.00316
239.504	0.00343	218.338	0.00323
239.488	0.00343	218.322	0.00328
239.472	0.00342	218.306	0.0033
239.456	0.00342	218.29	0.0033
239.44	0.00342	218.274	0.00326
239.424	0.00342	218.258	0.00321
239.408	0.00342	218.242	0.00315
239.392	0.00342	218.226	0.0031
239.376	0.00342	218.21	0.00305
239.36	0.00342	218.194	0.00304
239.344	0.00343	218.178	0.00305
239.328	0.00343	218.162	0.00309
239.312	0.00343	218.146	0.00316
239.296	0.00343	218.13	0.00325
239.28	0.00343	218.114	0.00336
239.264	0.00343	218.098	0.00346
239.248	0.00343	218.082	0.00356
239.232	0.00344	218.066	0.00363
239.216	0.00344	218.05	0.00367
239.2	0.00344	218.034	0.00367
239.184	0.00344	218.018	0.00365
239.168	0.00345	218.002	0.00359
239.152	0.00345	217.986	0.00351
239.136	0.00345	217.97	0.00341
239.12	0.00345	217.954	0.00332
239.104	0.00346	217.938	0.00323
239.088	0.00346	217.922	0.00316
239.072	0.00347	217.906	0.00312
239.056	0.00347	217.89	0.0031
239.04	0.00347	217.874	0.0031
239.024	0.00348	217.858	0.00313
239.008	0.00348	217.842	0.00317
238.992	0.00349	217.826	0.00322
238.976	0.0035	217.81	0.00327
238.96	0.0035	217.794	0.0033
238.944	0.00351	217.778	0.00332
238.928	0.00351	217.762	0.00333
238.912	0.00352	217.746	0.00331
238.896	0.00353	217.73	0.00328
238.88	0.00353	217.714	0.00323
238.864	0.00354	217.698	0.00318
238.848	0.00354	217.682	0.00314
238.832	0.00355	217.666	0.0031
238.816	0.00355	217.65	0.00308
238.8	0.00356	217.634	0.00307
238.784	0.00356	217.618	0.00308
238.768	0.00356	217.602	0.00311
238.752	0.00356	217.586	0.00314
238.736	0.00356	217.57	0.00317
238.72	0.00356	217.554	0.0032
238.704	0.00356	217.538	0.00321
238.688	0.00356	217.522	0.00321
238.672	0.00355	217.506	0.00318
238.656	0.00355	217.49	0.00314
238.64	0.00354	217.474	0.00307
238.624	0.00353	217.458	0.003
238.608	0.00353	217.442	0.00292
238.592	0.00352	217.426	0.00284
238.576	0.00351	217.41	0.00279
238.56	0.0035	217.394	0.00275
238.544	0.00349	217.378	0.00274
238.528	0.00348	217.362	0.00277
238.512	0.00347	217.346	0.00282
238.496	0.00346	217.33	0.0029
238.48	0.00345	217.314	0.003
238.464	0.00344	217.298	0.0031
238.448	0.00343	217.282	0.0032
238.432	0.00342	217.266	0.00328
238.416	0.00342	217.25	0.00334
238.4	0.00341	217.234	0.00337
238.384	0.00341	217.218	0.00337
238.368	0.0034	217.202	0.00333
238.352	0.0034	217.186	0.00327
238.336	0.0034	217.17	0.00319
238.32	0.0034	217.154	0.0031
238.304	0.00341	217.138	0.00302
238.288	0.00341	217.122	0.00295
238.272	0.00342	217.106	0.00291
238.256	0.00342	217.09	0.0029
238.24	0.00343	217.074	0.00292
238.224	0.00344	217.058	0.00298
238.208	0.00345	217.042	0.00306
238.192	0.00347	217.026	0.00315
238.176	0.00348	217.01	0.00326
238.16	0.00349	216.994	0.00335
238.144	0.00351	216.978	0.00344
238.128	0.00352	216.962	0.0035
238.112	0.00353	216.946	0.00353
238.096	0.00355	216.93	0.00353
238.08	0.00356	216.914	0.0035
238.064	0.00358	216.898	0.00345
238.048	0.00359	216.882	0.00338
238.032	0.0036	216.866	0.00331
238.016	0.00361	216.85	0.00324
238	0.00362	216.834	0.00318
237.984	0.00363	216.818	0.00314
237.968	0.00364	216.802	0.00311
237.952	0.00364	216.786	0.0031
237.936	0.00365	216.77	0.00311
237.92	0.00365	216.754	0.00312
237.904	0.00365	216.738	0.00314
237.888	0.00365	216.722	0.00316
237.872	0.00365	216.706	0.00316
237.856	0.00365	216.69	0.00316
237.84	0.00364	216.674	0.00315
237.824	0.00364	216.658	0.00312
237.808	0.00363	216.642	0.00309
237.792	0.00363	216.626	0.00305
237.776	0.00362	216.61	0.00301
237.76	0.00361	216.594	0.00298
237.744	0.00361	216.578	0.00296
237.728	0.0036	216.562	0.00295
237.712	0.00359	216.546	0.00295
237.696	0.00358	216.53	0.00297
237.68	0.00358	216.514	0.003
237.664	0.00357	216.498	0.00303
237.648	0.00356	216.482	0.00308
237.632	0.00356	216.466	0.00312
237.616	0.00355	216.45	0.00316
237.6	0.00355	216.434	0.00321
237.584	0.00354	216.418	0.00324
237.568	0.00354	216.402	0.00328
237.552	0.00354	216.386	0.00332
237.536	0.00354	216.37	0.00335
237.52	0.00353	216.354	0.00338
237.504	0.00353	216.338	0.00341
237.488	0.00353	216.322	0.00343
237.472	0.00353	216.306	0.00345
237.456	0.00353	216.29	0.00345
237.44	0.00353	216.274	0.00344
237.424	0.00353	216.258	0.00342
237.408	0.00353	216.242	0.00338
237.392	0.00353	216.226	0.00332
237.376	0.00353	216.21	0.00326
237.36	0.00353	216.194	0.00318
237.344	0.00353	216.178	0.00311
237.328	0.00352	216.162	0.00304
237.312	0.00352	216.146	0.00298
237.296	0.00352	216.13	0.00295
237.28	0.00351	216.114	0.00293
237.264	0.00351	216.098	0.00294
237.248	0.0035	216.082	0.00297
237.232	0.00349	216.066	0.00302
237.216	0.00349	216.05	0.00308
237.2	0.00348	216.034	0.00315
237.184	0.00347	216.018	0.00321
237.168	0.00346	216.002	0.00326
237.152	0.00345	215.986	0.00329
237.136	0.00345	215.97	0.00331
237.12	0.00344	215.954	0.0033
237.104	0.00343	215.938	0.00328
237.088	0.00342	215.922	0.00324
237.072	0.00342	215.906	0.00319
237.056	0.00341	215.89	0.00314
237.04	0.00341	215.874	0.00308
237.024	0.00341	215.858	0.00303
237.008	0.0034	215.842	0.00299
236.992	0.0034	215.826	0.00295
236.976	0.0034	215.81	0.00292
236.96	0.0034	215.794	0.00289
236.944	0.00341	215.778	0.00286
236.928	0.00341	215.762	0.00284
236.912	0.00342	215.746	0.00282
236.896	0.00342	215.73	0.0028
236.88	0.00343	215.714	0.00279
236.864	0.00344	215.698	0.0028
236.848	0.00345	215.682	0.00282
236.832	0.00346	215.666	0.00285
236.816	0.00347	215.65	0.0029
236.8	0.00348	215.634	0.00298
236.784	0.00349	215.618	0.00306
236.768	0.00351	215.602	0.00315
236.752	0.00352	215.586	0.00324
236.736	0.00353	215.57	0.00332
236.72	0.00354	215.554	0.00338
236.704	0.00355	215.538	0.00341
236.688	0.00355	215.522	0.00341
236.672	0.00356	215.506	0.00338
236.656	0.00357	215.49	0.00331
236.64	0.00357	215.474	0.00323
236.624	0.00357	215.458	0.00314
236.608	0.00357	215.442	0.00306
236.592	0.00357	215.426	0.00299
236.576	0.00357	215.41	0.00294
236.56	0.00357	215.394	0.00293
236.544	0.00357	215.378	0.00296
236.528	0.00356	215.362	0.00302
236.512	0.00355	215.346	0.00311
236.496	0.00355	215.33	0.00321
236.481	0.00354	215.314	0.00331
236.464	0.00353	215.298	0.00339
236.449	0.00352	215.282	0.00345
236.433	0.00351	215.266	0.00348
236.417	0.00349	215.25	0.00347
236.401	0.00348	215.234	0.00342
236.385	0.00347	215.218	0.00335
236.369	0.00346	215.202	0.00328
236.353	0.00345	215.186	0.0032
236.337	0.00344	215.17	0.00314
236.321	0.00344	215.154	0.00312
236.305	0.00343	215.138	0.00313
236.289	0.00342	215.122	0.00318
236.273	0.00342	215.106	0.00326
236.257	0.00341	215.09	0.00336
236.241	0.00341	215.074	0.00348
236.225	0.00341	215.058	0.00358
236.209	0.00341	215.042	0.00365
236.193	0.00341	215.026	0.00368
236.177	0.00341	215.011	0.00367
236.161	0.00341	214.995	0.0036
236.145	0.00341	214.979	0.00349
236.129	0.00342	214.963	0.00335
236.113	0.00342	214.947	0.0032
236.097	0.00343	214.931	0.00306
236.081	0.00343	214.915	0.00294
236.065	0.00344	214.899	0.00286
236.049	0.00345	214.883	0.00283
236.033	0.00345	214.867	0.00285
236.017	0.00346	214.851	0.00292
236.001	0.00346	214.835	0.00301
235.985	0.00347	214.819	0.00313
235.969	0.00347	214.803	0.00323
235.953	0.00348	214.787	0.00332
235.937	0.00348	214.771	0.00336
235.921	0.00349	214.755	0.00336
235.905	0.00349	214.739	0.00331
235.889	0.00349	214.723	0.00321
235.873	0.00349	214.707	0.00309
235.857	0.0035	214.691	0.00296
235.841	0.0035	214.675	0.00283
235.825	0.0035	214.659	0.00274
235.809	0.0035	214.643	0.00269
235.793	0.0035	214.627	0.00269
235.777	0.0035	214.611	0.00274
235.761	0.0035	214.595	0.00285
235.745	0.00351	214.579	0.00298
235.729	0.00351	214.563	0.00313
235.713	0.00351	214.547	0.00328
235.697	0.00351	214.531	0.00341
235.681	0.00352	214.515	0.00349
235.665	0.00352	214.499	0.00352
235.649	0.00353	214.483	0.00351
235.633	0.00353	214.467	0.00344
235.617	0.00354	214.451	0.00334
235.601	0.00355	214.435	0.00322
235.585	0.00356	214.419	0.0031
235.569	0.00357	214.403	0.003
235.553	0.00357	214.387	0.00293
235.537	0.00358	214.371	0.0029
235.521	0.00359	214.355	0.00291
235.505	0.0036	214.339	0.00295
235.489	0.00361	214.323	0.00303
235.473	0.00362	214.307	0.00312
235.457	0.00363	214.291	0.0032
235.441	0.00363	214.275	0.00328
235.425	0.00364	214.259	0.00333
235.409	0.00364	214.243	0.00335
235.393	0.00365	214.227	0.00334
235.377	0.00365	214.211	0.0033
235.361	0.00365	214.195	0.00324
235.345	0.00365	214.179	0.00318
235.329	0.00364	214.163	0.00312
235.313	0.00364	214.147	0.00307
235.297	0.00363	214.131	0.00304
235.281	0.00362	214.115	0.00303
235.265	0.00361	214.099	0.00304
235.249	0.0036	214.083	0.00306
235.233	0.00358	214.067	0.00309
235.217	0.00357	214.051	0.0031
235.201	0.00355	214.035	0.0031
235.185	0.00353	214.019	0.00308
235.169	0.00351	214.003	0.00303
235.153	0.00349	213.987	0.00297
235.137	0.00347	213.971	0.00289
235.121	0.00346	213.955	0.00281
235.105	0.00344	213.939	0.00274
235.089	0.00342	213.923	0.00269
235.073	0.00341	213.907	0.00268
235.057	0.00339	213.891	0.0027
235.041	0.00338	213.875	0.00275
235.025	0.00337	213.859	0.00284
235.009	0.00336	213.843	0.00295
234.993	0.00335	213.827	0.00307
234.977	0.00335	213.811	0.00318
234.961	0.00335	213.795	0.00327
234.945	0.00335	213.779	0.00333
234.929	0.00335	213.763	0.00335
234.913	0.00336	213.747	0.00334
234.897	0.00337	213.731	0.00329
234.881	0.00338	213.715	0.00323
234.865	0.00339	213.699	0.00315
234.849	0.0034	213.683	0.00307
234.833	0.00342	213.667	0.00301
234.817	0.00344	213.651	0.00296
234.801	0.00346	213.635	0.00295
234.785	0.00348	213.619	0.00297
234.769	0.0035	213.603	0.003
234.753	0.00352	213.587	0.00306
234.737	0.00354	213.571	0.00312
234.721	0.00356	213.555	0.00318
234.705	0.00358	213.539	0.00323
234.689	0.0036	213.523	0.00325
234.673	0.00361	213.507	0.00326
234.657	0.00363	213.491	0.00325
234.641	0.00364	213.475	0.00323
234.625	0.00365	213.459	0.0032
234.609	0.00366	213.443	0.00318
234.593	0.00366	213.427	0.00317
234.577	0.00367	213.411	0.00318
234.561	0.00367	213.395	0.00321
234.545	0.00367	213.379	0.00326
234.529	0.00366	213.363	0.00332
234.513	0.00365	213.347	0.00338
234.497	0.00364	213.331	0.00343
234.481	0.00363	213.315	0.00347
234.465	0.00362	213.299	0.00348
234.449	0.00361	213.283	0.00345
234.433	0.00359	213.267	0.00339
234.417	0.00357	213.251	0.00329
234.401	0.00356	213.235	0.00317
234.385	0.00354	213.219	0.00303
234.369	0.00352	213.203	0.00288
234.353	0.0035	213.187	0.00275
234.337	0.00349	213.171	0.00263
234.321	0.00347	213.155	0.00254
234.305	0.00346	213.139	0.00249
234.289	0.00344	213.123	0.00246
234.273	0.00343	213.107	0.00247
234.257	0.00342	213.091	0.00251
234.241	0.00342	213.075	0.00256
234.225	0.00341	213.059	0.00263
234.209	0.00341	213.043	0.00269
234.193	0.00341	213.027	0.00276
234.177	0.00341	213.011	0.00282
234.161	0.00341	212.995	0.00287
234.145	0.00342	212.979	0.00292
234.129	0.00342	212.963	0.00298
234.113	0.00343	212.947	0.00304
234.097	0.00344	212.931	0.0031
234.081	0.00345	212.915	0.00318
234.065	0.00346	212.899	0.00326
234.049	0.00348	212.883	0.00334
234.033	0.00349	212.867	0.00342
234.017	0.00351	212.851	0.00349
234.001	0.00352	212.835	0.00355
233.985	0.00353	212.819	0.00358
233.969	0.00355	212.803	0.00358
233.953	0.00356	212.787	0.00355
233.937	0.00357	212.771	0.00349
233.921	0.00358	212.755	0.00341
233.905	0.00359	212.739	0.0033
233.889	0.0036	212.723	0.00317
233.873	0.00361	212.707	0.00304
233.857	0.00362	212.691	0.00291
233.841	0.00362	212.675	0.00279
233.825	0.00363	212.659	0.00267
233.809	0.00363	212.643	0.00258
233.793	0.00364	212.627	0.00251
233.777	0.00364	212.611	0.00246
233.761	0.00364	212.595	0.00242
233.745	0.00364	212.579	0.00241
233.729	0.00364	212.563	0.00242
233.713	0.00364	212.547	0.00245
233.697	0.00364	212.531	0.0025
233.681	0.00364	212.515	0.00258
233.665	0.00364	212.499	0.00267
233.649	0.00364	212.483	0.00278
233.633	0.00364	212.467	0.0029
233.617	0.00364	212.451	0.00303
233.601	0.00364	212.435	0.00317
233.585	0.00364	212.419	0.0033
233.569	0.00365	212.403	0.00341
233.553	0.00365	212.387	0.0035
233.537	0.00365	212.371	0.00356
233.521	0.00365	212.355	0.00359
233.505	0.00365	212.339	0.00359
233.489	0.00366	212.323	0.00356
233.473	0.00366	212.307	0.00351
233.457	0.00366	212.291	0.00345
233.441	0.00367	212.275	0.00339
233.425	0.00367	212.259	0.00333
233.409	0.00367	212.243	0.00329
233.393	0.00367	212.227	0.00327
233.377	0.00367	212.211	0.00328
233.361	0.00367	212.195	0.0033
233.345	0.00366	212.179	0.00334
233.329	0.00366	212.163	0.00338
233.313	0.00366	212.147	0.00342
233.297	0.00365	212.131	0.00344
233.281	0.00364	212.115	0.00343
233.265	0.00363	212.099	0.0034
233.249	0.00362	212.083	0.00334
233.233	0.00361	212.067	0.00325
233.217	0.0036	212.051	0.00314
233.201	0.00359	212.035	0.00303
233.185	0.00357	212.019	0.00293
233.169	0.00356	212.003	0.00285
233.153	0.00355	211.987	0.00279
233.137	0.00353	211.971	0.00276
233.121	0.00352	211.955	0.00276
233.105	0.0035	211.939	0.0028
233.089	0.00349	211.923	0.00285
233.073	0.00348	211.907	0.00292
233.057	0.00347	211.891	0.00298
233.041	0.00346	211.875	0.00303
233.025	0.00346	211.859	0.00306
233.009	0.00345	211.843	0.00307
232.993	0.00345	211.827	0.00305
232.977	0.00345	211.811	0.00302
232.961	0.00345	211.795	0.00298
232.945	0.00345	211.779	0.00293
232.929	0.00346	211.763	0.0029
232.913	0.00347	211.747	0.00288
232.897	0.00348	211.731	0.00289
232.881	0.00349	211.715	0.00292
232.865	0.0035	211.699	0.00297
232.849	0.00352	211.683	0.00303
232.833	0.00353	211.667	0.00309
232.817	0.00355	211.651	0.00313
232.801	0.00357	211.635	0.00315
232.785	0.00359	211.619	0.00314
232.769	0.00361	211.603	0.00309
232.753	0.00362	211.587	0.00301
232.737	0.00364	211.571	0.0029
232.721	0.00366	211.555	0.00277
232.705	0.00367	211.539	0.00266
232.689	0.00368	211.523	0.00256
232.673	0.00369	211.507	0.00251
232.657	0.0037	211.491	0.0025
232.641	0.00371	211.475	0.00256
232.625	0.00371	211.459	0.00267
232.609	0.00371	211.443	0.00283
232.593	0.00371	211.427	0.00302
232.577	0.0037	211.411	0.00322
232.561	0.00369	211.395	0.00341
232.545	0.00368	211.379	0.00356
232.529	0.00367	211.363	0.00367
232.513	0.00366	211.347	0.0037
232.497	0.00364	211.331	0.00367
232.481	0.00362	211.315	0.00358
232.465	0.0036	211.299	0.00343
232.449	0.00358	211.283	0.00324
232.433	0.00355	211.267	0.00304
232.417	0.00353	211.251	0.00285
232.401	0.00351	211.235	0.00269
232.385	0.00349	211.219	0.00257
232.369	0.00347	211.203	0.00251
232.353	0.00345	211.187	0.0025
232.337	0.00343	211.171	0.00254
232.321	0.00341	211.155	0.00262
232.305	0.0034	211.139	0.00273
232.289	0.00339	211.123	0.00285
232.273	0.00338	211.107	0.00295
232.257	0.00338	211.091	0.00304
232.241	0.00338	211.075	0.0031
232.225	0.00338	211.059	0.00313
232.209	0.00338	211.043	0.00313
232.193	0.00339	211.027	0.00312
232.177	0.0034	211.011	0.0031
232.161	0.00341	210.995	0.00308
232.145	0.00343	210.979	0.00308
232.129	0.00345	210.963	0.0031
232.113	0.00347	210.947	0.00314
232.097	0.00349	210.931	0.0032
232.081	0.00352	210.915	0.00328
232.065	0.00354	210.899	0.00336
232.049	0.00357	210.883	0.00344
232.033	0.00359	210.867	0.0035
232.017	0.00362	210.851	0.00354
232.001	0.00364	210.835	0.00354
231.985	0.00366	210.819	0.00352
231.969	0.00369	210.803	0.00346
231.953	0.0037	210.787	0.00339
231.937	0.00372	210.771	0.00331
231.921	0.00374	210.755	0.00324
231.905	0.00375	210.739	0.00318
231.889	0.00376	210.723	0.00315
231.873	0.00376	210.707	0.00314
231.857	0.00376	210.691	0.00317
231.841	0.00376	210.675	0.00322
231.825	0.00376	210.659	0.00329
231.809	0.00375	210.643	0.00336
231.793	0.00374	210.627	0.00342
231.777	0.00373	210.611	0.00346
231.761	0.00371	210.595	0.00346
231.745	0.00369	210.579	0.00343
231.729	0.00367	210.563	0.00335
231.713	0.00365	210.547	0.00324
231.697	0.00363	210.531	0.00311
231.681	0.0036	210.515	0.00296
231.665	0.00358	210.499	0.00282
231.649	0.00355	210.483	0.0027
231.633	0.00353	210.467	0.00262
231.617	0.00351	210.451	0.00258
231.601	0.00348	210.435	0.00259
231.585	0.00346	210.419	0.00265
231.569	0.00344	210.403	0.00275
231.553	0.00342	210.387	0.00287
231.537	0.00341	210.371	0.00301
231.521	0.0034	210.355	0.00315
231.505	0.00338	210.339	0.00328
231.489	0.00338	210.323	0.00337
231.474	0.00337	210.307	0.00342
231.458	0.00336	210.291	0.00343
231.441	0.00336	210.275	0.0034
231.425	0.00336	210.259	0.00333
231.41	0.00337	210.243	0.00323
231.394	0.00337	210.227	0.00313
231.378	0.00338	210.211	0.00302
231.362	0.00339	210.195	0.00293
231.346	0.00339	210.179	0.00286
231.33	0.0034	210.163	0.00282
231.314	0.00342	210.147	0.00281
231.298	0.00343	210.131	0.00283
231.282	0.00344	210.115	0.00287
231.266	0.00345	210.099	0.00294
231.25	0.00346	210.083	0.00301
231.234	0.00347	210.067	0.00307
231.218	0.00348	210.052	0.00313
231.202	0.00349	210.036	0.00317
231.186	0.0035	210.019	0.00318
231.17	0.00351	210.004	0.00318
231.154	0.00351	209.988	0.00315
231.138	0.00352	209.972	0.0031
231.122	0.00352	209.956	0.00305
231.106	0.00353	209.94	0.003
231.09	0.00353	209.924	0.00295
231.074	0.00353	209.908	0.00292
231.058	0.00352	209.892	0.0029
231.042	0.00352	209.876	0.00291
231.026	0.00352	209.86	0.00293
231.01	0.00351	209.844	0.00297
230.994	0.00351	209.828	0.00303
230.978	0.00351	209.812	0.0031
230.962	0.0035	209.796	0.00316
230.946	0.0035	209.78	0.00323
230.93	0.00349	209.764	0.00329
230.914	0.00349	209.748	0.00334
230.898	0.00349	209.732	0.00338
230.882	0.00349	209.716	0.00341
230.866	0.00349	209.7	0.00343
230.85	0.00349	209.684	0.00344
230.834	0.00349	209.668	0.00345
230.818	0.00349	209.652	0.00345
230.802	0.0035	209.636	0.00344
230.786	0.0035	209.62	0.00343
230.77	0.00351	209.604	0.00342
230.754	0.00352	209.588	0.0034
230.738	0.00353	209.572	0.00337
230.722	0.00354	209.556	0.00334
230.706	0.00355	209.54	0.00329
230.69	0.00356	209.524	0.00323
230.674	0.00357	209.508	0.00317
230.658	0.00359	209.492	0.00309
230.642	0.0036	209.476	0.00301
230.626	0.00361	209.46	0.00293
230.61	0.00363	209.444	0.00286
230.594	0.00364	209.428	0.0028
230.578	0.00365	209.412	0.00276
230.562	0.00366	209.396	0.00274
230.546	0.00367	209.38	0.00274
230.53	0.00368	209.364	0.00276
230.514	0.00369	209.348	0.00281
230.498	0.0037	209.332	0.00288
230.482	0.0037	209.316	0.00296
230.466	0.00371	209.3	0.00305
230.45	0.00371	209.284	0.00314
230.434	0.00371	209.268	0.00323
230.418	0.00371	209.252	0.00331
230.402	0.00371	209.236	0.00337
230.386	0.0037	209.22	0.00342
230.37	0.0037	209.204	0.00346
230.354	0.00369	209.188	0.00347
230.338	0.00368	209.172	0.00348
230.322	0.00367	209.156	0.00347
230.306	0.00366	209.14	0.00345
230.29	0.00365	209.124	0.00342
230.274	0.00364	209.108	0.00339
230.258	0.00362	209.092	0.00336
230.242	0.00361	209.076	0.00333
230.226	0.0036	209.06	0.0033
230.21	0.00358	209.044	0.00327
230.194	0.00357	209.028	0.00324
230.178	0.00356	209.012	0.00321
230.162	0.00354	208.996	0.00317
230.146	0.00353	208.98	0.00312
[truncated: 30,768 more rows]

## Sheet: Fig. 2a
2.0001	0	2.0001	0	2.0001	0	2.0001	0
2.01033	0.00108	2.01033	-0.00614	2.01033	-0.00961	2.01033	-0.00276
2.02056	0.00577	2.02056	-0.00599	2.02056	-0.00584	2.02056	-0.00169
2.03079	0.01561	2.03079	0.000269727	2.03079	0.00377	2.03079	0.00699
2.04101	0.00464	2.04101	-0.00781	2.04101	-0.0108	2.04101	0.00466
2.05124	0.00244	2.05124	-0.00525	2.05124	-0.00151	2.05124	0.00646
2.06147	0.00485	2.06147	-0.00304	2.06147	-0.01193	2.06147	0.00855
2.0717	0.00974	2.0717	-0.00236	2.0717	0.00386	2.0717	0.01628
2.08193	0.00784	2.08193	-0.01084	2.08193	-0.00199	2.08193	0.00683
2.09216	0.00633	2.09216	-0.00805	2.09216	-0.00641	2.09216	0.00955
2.10239	2.13794e-05	2.10239	-0.00583	2.10239	-0.00461	2.10239	0.00859
2.11261	0.00427	2.11261	-0.00273	2.11261	-0.00503	2.11261	0.01437
2.12284	0.00788	2.12284	-0.00524	2.12284	-0.00388	2.12284	0.01155
2.13307	0.000328763	2.13307	-0.01313	2.13307	-0.00563	2.13307	0.0153
2.1433	0.00189	2.1433	-0.00801	2.1433	-0.00356	2.1433	0.01159
2.15353	0.00982	2.15353	-0.00663	2.15353	-0.00614	2.15353	0.01423
2.16376	0.00827	2.16376	-0.00372	2.16376	-0.00233	2.16376	0.02052
2.17399	0.00821	2.17399	-0.000983018	2.17399	0.00449	2.17399	0.01601
2.18421	0.0063	2.18421	-0.01552	2.18421	-0.00957	2.18421	0.01578
2.19444	0.00885	2.19444	-0.0073	2.19444	-0.00284	2.19444	0.01841
2.20467	0.01175	2.20467	-0.00553	2.20467	-0.00671	2.20467	0.02478
2.2149	0.00543	2.2149	-0.0095	2.2149	-0.00626	2.2149	0.02263
2.22513	0.01187	2.22513	-0.00329	2.22513	-0.00419	2.22513	0.02541
2.23536	0.00441	2.23536	-0.01206	2.23536	-0.00605	2.23536	0.02504
2.24559	0.00949	2.24559	-0.00753	2.24559	0.000231334	2.24559	0.02697
2.25581	0.004	2.25581	-0.01473	2.25581	-0.01052	2.25581	0.02032
2.26604	0.02122	2.26604	0.00238	2.26604	0.00499	2.26604	0.04012
2.27627	0.01148	2.27627	-0.00144	2.27627	-0.0064	2.27627	0.02886
2.2865	0.00688	2.2865	-0.00349	2.2865	-0.000546737	2.2865	0.02753
2.29673	0.00322	2.29673	-0.00532	2.29673	-0.00869	2.29673	0.02713
2.30696	0.01343	2.30696	-0.00558	2.30696	-0.0033	2.30696	0.0296
2.31719	0.00558	2.31719	-0.00838	2.31719	-0.00646	2.31719	0.02968
2.32741	0.01038	2.32741	-0.00722	2.32741	-0.01098	2.32741	0.02422
2.33764	0.00972	2.33764	-0.00163	2.33764	-0.0035	2.33764	0.03887
2.34787	0.00257	2.34787	-0.00775	2.34787	-0.01044	2.34787	0.03269
2.3581	0.00501	2.3581	-0.00741	2.3581	-0.00401	2.3581	0.0308
2.36833	0.00858	2.36833	-0.000708081	2.36833	-0.00481	2.36833	0.02926
2.37856	0.00773	2.37856	-0.00244	2.37856	-0.00512	2.37856	0.03389
2.38879	0.00691	2.38879	-0.002	2.38879	-0.000779933	2.38879	0.03663
2.39901	0.01219	2.39901	-0.00421	2.39901	-0.00735	2.39901	0.03247
2.40924	0.00618	2.40924	-0.00373	2.40924	-0.0063	2.40924	0.03186
2.41947	0.00736	2.41947	0.000386928	2.41947	-0.00487	2.41947	0.04024
2.4297	0.00713	2.4297	-0.00535	2.4297	-0.00467	2.4297	0.0364
2.43993	0.00706	2.43993	-0.00322	2.43993	-0.00813	2.43993	0.0414
2.45016	0.00875	2.45016	0.000536271	2.45016	-0.00949	2.45016	0.0366
2.46039	0.0055	2.46039	-0.00876	2.46039	-0.0066	2.46039	0.03709
2.47061	0.01206	2.47061	0.000141353	2.47061	-0.00398	2.47061	0.04355
2.48084	0.00987	2.48084	-0.00132	2.48084	-0.00335	2.48084	0.04051
2.49107	0.0053	2.49107	-0.00394	2.49107	-0.00705	2.49107	0.03807
2.5013	0.00988	2.5013	-0.000591829	2.5013	-0.00685	2.5013	0.0401
2.51153	0.00811	2.51153	0.00312	2.51153	-0.00216	2.51153	0.04124
2.52176	0.01395	2.52176	-0.00142	2.52176	-0.00718	2.52176	0.04173
2.53199	0.00911	2.53199	7.47043e-05	2.53199	-0.00275	2.53199	0.04609
2.54221	0.00831	2.54221	-0.00455	2.54221	-0.00779	2.54221	0.04193
2.55244	0.00404	2.55244	-0.00356	2.55244	-0.01036	2.55244	0.04478
2.56267	0.00753	2.56267	-0.00144	2.56267	-0.00729	2.56267	0.04677
2.5729	0.00483	2.5729	-0.00252	2.5729	-0.00223	2.5729	0.04471
2.58313	0.00712	2.58313	-0.00108	2.58313	-0.00373	2.58313	0.04762
2.59336	0.00493	2.59336	0.00174	2.59336	-0.01019	2.59336	0.04047
2.60359	0.00848	2.60359	0.00412	2.60359	-0.00233	2.60359	0.04194
2.61381	0.01051	2.61381	0.00416	2.61381	0.000133033	2.61381	0.05024
2.62404	0.00821	2.62404	0.000615785	2.62404	-0.00296	2.62404	0.04888
2.63427	0.01108	2.63427	0.00504	2.63427	0.000169067	2.63427	0.05317
2.6445	0.0067	2.6445	0.00219	2.6445	-0.00663	2.6445	0.04298
2.65473	0.00968	2.65473	0.00338	2.65473	-0.00982	2.65473	0.05001
2.66496	0.00524	2.66496	0.00321	2.66496	-0.01003	2.66496	0.04557
2.67519	-0.000473241	2.67519	0.0034	2.67519	-0.01154	2.67519	0.04247
2.68541	0.00773	2.68541	0.000952453	2.68541	-0.00916	2.68541	0.04879
2.69564	0.00853	2.69564	0.000296565	2.69564	-0.00585	2.69564	0.04818
2.70587	0.00533	2.70587	0.00193	2.70587	-0.00588	2.70587	0.05481
2.7161	0.00326	2.7161	0.00274	2.7161	-0.00774	2.7161	0.05037
2.72633	0.0099	2.72633	0.01339	2.72633	-0.0037	2.72633	0.05617
2.73656	0.00516	2.73656	0.0029	2.73656	-0.00798	2.73656	0.05347
2.74679	0.00344	2.74679	0.00227	2.74679	-0.00563	2.74679	0.04807
2.75701	0.00554	2.75701	0.00652	2.75701	-0.00559	2.75701	0.05581
2.76724	0.00579	2.76724	0.00339	2.76724	-0.00572	2.76724	0.05273
2.77747	0.00649	2.77747	0.0071	2.77747	-0.00415	2.77747	0.05272
2.7877	0.01013	2.7877	0.00922	2.7877	-0.00239	2.7877	0.05705
2.79793	0.00661	2.79793	0.00846	2.79793	-0.00348	2.79793	0.05548
2.80816	0.01081	2.80816	0.01234	2.80816	-0.00128	2.80816	0.05649
2.81839	0.0051	2.81839	0.00833	2.81839	-0.00047545	2.81839	0.05969
2.82861	0.00921	2.82861	0.01008	2.82861	-0.00332	2.82861	0.05267
2.83884	0.00369	2.83884	0.01074	2.83884	-0.00664	2.83884	0.05654
2.84907	0.0046	2.84907	0.00415	2.84907	-0.00752	2.84907	0.05535
2.8593	0.005	2.8593	0.01027	2.8593	-0.01026	2.8593	0.05472
2.86953	0.00164	2.86953	0.0081	2.86953	-0.00439	2.86953	0.05216
2.87976	0.0112	2.87976	0.00796	2.87976	-0.00123	2.87976	0.06063
2.88999	0.01206	2.88999	0.01556	2.88999	-6.01664e-05	2.88999	0.06128
2.90021	0.01047	2.90021	0.01684	2.90021	0.000152586	2.90021	0.06141
2.91044	0.00451	2.91044	0.01579	2.91044	-0.00139	2.91044	0.06103
2.92067	0.00708	2.92067	0.01148	2.92067	-0.00151	2.92067	0.05437
2.9309	0.00617	2.9309	0.01935	2.9309	-0.000974383	2.9309	0.06658
2.94113	0.00542	2.94113	0.01992	2.94113	-0.00158	2.94113	0.05636
2.95136	0.00172	2.95136	0.01753	2.95136	-0.00229	2.95136	0.05884
2.96159	0.00699	2.96159	0.01797	2.96159	0.00017862	2.96159	0.06634
2.97181	0.00357	2.97181	0.01636	2.97181	-0.000128149	2.97181	0.06082
2.98204	0.01013	2.98204	0.01946	2.98204	0.00033447	2.98204	0.06654
2.99227	0.00432	2.99227	0.01987	2.99227	-0.00165	2.99227	0.05938
3.0025	0.00796	3.0025	0.02175	3.0025	0.0011	3.0025	0.06481
3.01273	0.00782	3.01273	0.01842	3.01273	0.00267	3.01273	0.06156
3.02296	0.00923	3.02296	0.02207	3.02296	-0.000633945	3.02296	0.06843
3.03319	0.00262	3.03319	0.01835	3.03319	-0.00041239	3.03319	0.06514
3.04341	0.00304	3.04341	0.02297	3.04341	0.000617615	3.04341	0.06319
3.05364	0.00594	3.05364	0.02167	3.05364	0.00124	3.05364	0.06698
3.06387	0.0017	3.06387	0.01976	3.06387	-0.00502	3.06387	0.06128
3.0741	0.00793	3.0741	0.02536	3.0741	7.15931e-05	3.0741	0.06959
3.08433	0.00371	3.08433	0.02408	3.08433	0.000216011	3.08433	0.06646
3.09456	0.00167	3.09456	0.02481	3.09456	0.00336	3.09456	0.06452
3.10479	0.00593	3.10479	0.0237	3.10479	0.00208	3.10479	0.06547
3.11501	0.00487	3.11501	0.02978	3.11501	0.000361192	3.11501	0.06641
3.12524	0.00414	3.12524	0.0272	3.12524	0.00317	3.12524	0.06899
3.13547	0.00478	3.13547	0.02759	3.13547	-0.0027	3.13547	0.06973
3.1457	0.00822	3.1457	0.03269	3.1457	0.00547	3.1457	0.07088
3.15593	0.00158	3.15593	0.02689	3.15593	0.000395349	3.15593	0.06963
3.16616	-0.00089756	3.16616	0.03054	3.16616	-0.000614624	3.16616	0.06884
3.17639	0.00276	3.17639	0.03158	3.17639	0.00584	3.17639	0.06853
3.18661	0.0074	3.18661	0.03444	3.18661	0.00718	3.18661	0.07374
3.19684	0.00562	3.19684	0.03471	3.19684	0.00643	3.19684	0.07231
3.20707	7.58684e-05	3.20707	0.03276	3.20707	0.00355	3.20707	0.07094
3.2173	0.00533	3.2173	0.03659	3.2173	0.00832	3.2173	0.07247
3.22753	0.00241	3.22753	0.03024	3.22753	0.000758143	3.22753	0.06939
3.23776	0.00126	3.23776	0.03602	3.23776	0.00879	3.23776	0.07546
3.24799	0.00137	3.24799	0.03547	3.24799	0.00782	3.24799	0.0736
3.25821	-0.000109157	3.25821	0.03565	3.25821	0.00552	3.25821	0.07273
3.26844	-3.54961e-05	3.26844	0.03594	3.26844	0.00531	3.26844	0.07488
3.27867	0.00164	3.27867	0.03573	3.27867	0.00639	3.27867	0.08035
3.2889	0.00117	3.2889	0.03671	3.2889	0.00523	3.2889	0.07487
3.29913	0.00151	3.29913	0.03643	3.29913	0.00774	3.29913	0.07782
3.30936	-0.000201958	3.30936	0.03675	3.30936	0.00596	3.30936	0.07626
3.31959	-0.000405896	3.31959	0.03786	3.31959	0.00686	3.31959	0.07679
3.32981	-0.00080016	3.32981	0.04092	3.32981	0.00527	3.32981	0.07665
3.34004	0.00456	3.34004	0.04284	3.34004	0.00931	3.34004	0.07658
3.35027	0.00167	3.35027	0.0388	3.35027	0.00654	3.35027	0.07556
3.3605	0.00489	3.3605	0.04603	3.3605	0.01181	3.3605	0.08231
3.37073	0.00521	3.37073	0.04821	3.37073	0.01362	3.37073	0.0835
3.38096	0.00198	3.38096	0.04384	3.38096	0.00971	3.38096	0.08036
3.39119	0.00142	3.39119	0.04757	3.39119	0.01083	3.39119	0.07879
3.40141	0.00497	3.40141	0.0485	3.40141	0.01224	3.40141	0.08105
3.41164	0.00685	3.41164	0.05266	3.41164	0.01123	3.41164	0.07988
3.42187	0.00611	3.42187	0.05073	3.42187	0.01431	3.42187	0.08074
3.4321	0.0079	3.4321	0.05392	3.4321	0.01568	3.4321	0.0829
3.44233	0.00949	3.44233	0.05655	3.44233	0.01974	3.44233	0.08201
3.45256	0.00832	3.45256	0.05419	3.45256	0.01628	3.45256	0.08214
3.46279	0.01179	3.46279	0.05858	3.46279	0.02124	3.46279	0.08224
3.47301	0.01117	3.47301	0.05939	3.47301	0.02022	3.47301	0.0824
3.48324	0.01083	3.48324	0.0605	3.48324	0.02075	3.48324	0.08328
3.49347	0.01263	3.49347	0.06191	3.49347	0.02107	3.49347	0.08434
3.5037	0.01333	3.5037	0.06369	3.5037	0.02247	3.5037	0.08253
3.51393	0.01208	3.51393	0.06437	3.51393	0.02295	3.51393	0.08499
3.52416	0.01142	3.52416	0.06239	3.52416	0.02408	3.52416	0.08454
3.53439	0.01507	3.53439	0.06785	3.53439	0.0257	3.53439	0.09098
3.54461	0.0131	3.54461	0.06475	3.54461	0.02515	3.54461	0.08764
3.55484	0.01383	3.55484	0.06528	3.55484	0.02972	3.55484	0.09005
3.56507	0.01348	3.56507	0.06734	3.56507	0.02646	3.56507	0.08864
3.5753	0.0108	3.5753	0.06848	3.5753	0.02584	3.5753	0.08875
3.58553	0.01371	3.58553	0.06747	3.58553	0.02702	3.58553	0.09189
3.59576	0.01248	3.59576	0.06422	3.59576	0.02603	3.59576	0.08942
3.60599	0.01051	3.60599	0.06776	3.60599	0.02719	3.60599	0.08943
3.61621	0.00926	3.61621	0.06519	3.61621	0.02457	3.61621	0.08652
3.62644	0.0106	3.62644	0.06673	3.62644	0.02872	3.62644	0.08909
3.63667	0.01289	3.63667	0.06581	3.63667	0.02616	3.63667	0.08969
3.6469	0.01012	3.6469	0.06543	3.6469	0.0252	3.6469	0.08852
3.65713	0.01009	3.65713	0.06362	3.65713	0.02587	3.65713	0.08931
3.66736	0.0105	3.66736	0.06707	3.66736	0.02672	3.66736	0.08866
3.67759	0.01357	3.67759	0.06923	3.67759	0.02769	3.67759	0.0903
3.68781	0.01023	3.68781	0.06572	3.68781	0.02619	3.68781	0.08863
3.69804	0.00858	3.69804	0.06682	3.69804	0.02556	3.69804	0.08969
3.70827	0.00962	3.70827	0.06668	3.70827	0.02548	3.70827	0.08833
3.7185	0.0109	3.7185	0.06427	3.7185	0.02524	3.7185	0.08681
3.72873	0.01275	3.72873	0.0661	3.72873	0.02877	3.72873	0.09069
3.73896	0.00945	3.73896	0.06398	3.73896	0.02618	3.73896	0.08644
3.74918	0.01179	3.74918	0.06535	3.74918	0.02814	3.74918	0.09122
3.75941	0.00918	3.75941	0.06349	3.75941	0.02554	3.75941	0.08886
3.76964	0.01068	3.76964	0.06356	3.76964	0.02605	3.76964	0.08633
3.77987	0.01002	3.77987	0.06291	3.77987	0.02478	3.77987	0.0865
3.7901	0.01048	3.7901	0.06292	3.7901	0.02445	3.7901	0.08836
3.80033	0.01041	3.80033	0.06435	3.80033	0.0246	3.80033	0.08409
3.81056	0.01078	3.81056	0.06349	3.81056	0.02534	3.81056	0.08825
3.82078	0.0099	3.82078	0.06408	3.82078	0.02485	3.82078	0.08512
3.83101	0.01045	3.83101	0.06352	3.83101	0.02423	3.83101	0.08621
3.84124	0.01061	3.84124	0.06175	3.84124	0.02438	3.84124	0.08464
3.85147	0.01072	3.85147	0.06362	3.85147	0.02492	3.85147	0.08545
3.8617	0.01265	3.8617	0.06283	3.8617	0.02648	3.8617	0.08802
3.87193	0.01121	3.87193	0.06438	3.87193	0.02741	3.87193	0.08528
3.88216	0.0108	3.88216	0.06153	3.88216	0.02658	3.88216	0.08538
3.89238	0.01113	3.89238	0.06445	3.89238	0.02738	3.89238	0.08588
3.90261	0.0121	3.90261	0.06284	3.90261	0.02646	3.90261	0.0859
3.91284	0.01163	3.91284	0.0605	3.91284	0.02422	3.91284	0.0858
3.92307	0.01	3.92307	0.06165	3.92307	0.02357	3.92307	0.08401
3.9333	0.01417	3.9333	0.06249	3.9333	0.02356	3.9333	0.08612
3.94353	0.01104	3.94353	0.06164	3.94353	0.02444	3.94353	0.08664
3.95376	0.01058	3.95376	0.06134	3.95376	0.02419	3.95376	0.08568
3.96398	0.01025	3.96398	0.06248	3.96398	0.02197	3.96398	0.08533
3.97421	0.00985	3.97421	0.0596	3.97421	0.02555	3.97421	0.08433
3.98444	0.01087	3.98444	0.06039	3.98444	0.02148	3.98444	0.08132
3.99467	0.0102	3.99467	0.06281	3.99467	0.02325	3.99467	0.08266
4.0049	0.01204	4.0049	0.06124	4.0049	0.02367	4.0049	0.08553
4.01513	0.01068	4.01513	0.06061	4.01513	0.02236	4.01513	0.08392
4.02536	0.01308	4.02536	0.05997	4.02536	0.02413	4.02536	0.08646
4.03558	0.01221	4.03558	0.05947	4.03558	0.02207	4.03558	0.08357
4.04581	0.01174	4.04581	0.06074	4.04581	0.0254	4.04581	0.08487
4.05604	0.01205	4.05604	0.05994	4.05604	0.02302	4.05604	0.08256
4.06627	0.01058	4.06627	0.05976	4.06627	0.02195	4.06627	0.08299
4.0765	0.01219	4.0765	0.05976	4.0765	0.02266	4.0765	0.08629
4.08673	0.01225	4.08673	0.05996	4.08673	0.02309	4.08673	0.08142
4.09696	0.01257	4.09696	0.05861	4.09696	0.02235	4.09696	0.08296
4.10718	0.01171	4.10718	0.05945	4.10718	0.02074	4.10718	0.08194
4.11741	0.01184	4.11741	0.05966	4.11741	0.02217	4.11741	0.08214
4.12764	0.01363	4.12764	0.05864	4.12764	0.02212	4.12764	0.08379
4.13787	0.0115	4.13787	0.05674	4.13787	0.02125	4.13787	0.08211
4.1481	0.01206	4.1481	0.05919	4.1481	0.02085	4.1481	0.08279
4.15833	0.01183	4.15833	0.05727	4.15833	0.02118	4.15833	0.08115
4.16856	0.00944	4.16856	0.05744	4.16856	0.02076	4.16856	0.08086
4.17878	0.01228	4.17878	0.05857	4.17878	0.02198	4.17878	0.08066
4.18901	0.01092	4.18901	0.05733	4.18901	0.02121	4.18901	0.07979
4.19924	0.01085	4.19924	0.05505	4.19924	0.02138	4.19924	0.07811
4.20947	0.01041	4.20947	0.05747	4.20947	0.02045	4.20947	0.08131
4.2197	0.01113	4.2197	0.05667	4.2197	0.02005	4.2197	0.08102
4.22993	0.011	4.22993	0.05707	4.22993	0.02111	4.22993	0.08201
4.24016	0.01155	4.24016	0.05649	4.24016	0.02099	4.24016	0.0786
4.25038	0.01134	4.25038	0.05568	4.25038	0.02102	4.25038	0.08018
4.26061	0.01167	4.26061	0.05629	4.26061	0.0221	4.26061	0.07917
4.27084	0.01238	4.27084	0.0561	4.27084	0.02169	4.27084	0.07915
4.28107	0.01283	4.28107	0.05642	4.28107	0.02151	4.28107	0.08101
4.2913	0.01206	4.2913	0.05639	4.2913	0.02008	4.2913	0.07863
4.30153	0.01085	4.30153	0.05537	4.30153	0.01815	4.30153	0.07754
4.31176	0.01305	4.31176	0.05458	4.31176	0.01826	4.31176	0.07686
4.32198	0.01159	4.32198	0.05326	4.32198	0.01863	4.32198	0.07754
4.33221	0.01094	4.33221	0.05433	4.33221	0.01809	4.33221	0.07777
4.34244	0.01357	4.34244	0.05485	4.34244	0.01952	4.34244	0.07768
4.35267	0.01163	4.35267	0.05278	4.35267	0.01857	4.35267	0.0776
4.3629	0.01194	4.3629	0.05506	4.3629	0.0196	4.3629	0.07975
4.37313	0.01086	4.37313	0.0523	4.37313	0.0194	4.37313	0.07585
4.38336	0.01256	4.38336	0.05406	4.38336	0.0197	4.38336	0.08002
4.39358	0.01345	4.39358	0.05249	4.39358	0.01837	4.39358	0.07964
4.40381	0.01168	4.40381	0.05199	4.40381	0.01945	4.40381	0.07686
4.41404	0.01213	4.41404	0.0532	4.41404	0.01774	4.41404	0.07792
4.42427	0.01074	4.42427	0.0546	4.42427	0.01926	4.42427	0.07542
4.4345	0.01201	4.4345	0.05254	4.4345	0.01732	4.4345	0.07615
4.44473	0.01202	4.44473	0.05035	4.44473	0.01839	4.44473	0.07634
4.45496	0.01282	4.45496	0.0531	4.45496	0.01976	4.45496	0.07605
4.46518	0.01216	4.46518	0.05218	4.46518	0.01817	4.46518	0.07575
4.47541	0.01014	4.47541	0.0496	4.47541	0.01659	4.47541	0.07444
4.48564	0.01175	4.48564	0.05037	4.48564	0.01842	4.48564	0.07593
4.49587	0.0117	4.49587	0.05004	4.49587	0.01761	4.49587	0.07489
4.5061	0.0121	4.5061	0.05173	4.5061	0.01809	4.5061	0.07643
4.51633	0.01287	4.51633	0.05227	4.51633	0.01959	4.51633	0.07502
4.52656	0.01216	4.52656	0.05198	4.52656	0.01809	4.52656	0.07413
4.53678	0.01059	4.53678	0.05059	4.53678	0.01676	4.53678	0.07355
4.54701	0.01074	4.54701	0.04966	4.54701	0.01863	4.54701	0.07474
4.55724	0.01189	4.55724	0.04992	4.55724	0.01771	4.55724	0.07446
4.56747	0.01007	4.56747	0.05346	4.56747	0.0173	4.56747	0.07375
4.5777	0.01002	4.5777	0.05014	4.5777	0.01574	4.5777	0.07178
4.58793	0.01198	4.58793	0.05057	4.58793	0.01738	4.58793	0.07349
4.59816	0.01061	4.59816	0.05027	4.59816	0.01703	4.59816	0.07388
4.60838	0.01143	4.60838	0.04877	4.60838	0.01689	4.60838	0.07418
4.61861	0.00992	4.61861	0.04909	4.61861	0.01647	4.61861	0.07324
4.62884	0.01431	4.62884	0.05059	4.62884	0.01879	4.62884	0.07508
4.63907	0.0121	4.63907	0.04982	4.63907	0.01803	4.63907	0.07299
4.6493	0.01202	4.6493	0.04957	4.6493	0.01701	4.6493	0.0732
4.65953	0.01229	4.65953	0.05014	4.65953	0.0183	4.65953	0.07317
4.66976	0.01181	4.66976	0.05225	4.66976	0.01639	4.66976	0.07433
4.67998	0.01198	4.67998	0.05004	4.67998	0.01584	4.67998	0.07371
4.69021	0.01195	4.69021	0.04983	4.69021	0.01642	4.69021	0.0704
4.70044	0.01084	4.70044	0.0491	4.70044	0.01689	4.70044	0.07364
4.71067	0.01135	4.71067	0.04896	4.71067	0.0163	4.71067	0.07213
4.7209	0.01203	4.7209	0.04893	4.7209	0.01636	4.7209	0.06986
4.73113	0.01112	4.73113	0.04821	4.73113	0.01646	4.73113	0.06989
4.74136	0.0127	4.74136	0.04954	4.74136	0.01867	4.74136	0.07207
4.75158	0.01105	4.75158	0.04833	4.75158	0.0161	4.75158	0.07277
4.76181	0.01227	4.76181	0.04968	4.76181	0.01722	4.76181	0.07115
4.77204	0.01167	4.77204	0.04819	4.77204	0.0169	4.77204	0.06986
4.78227	0.01203	4.78227	0.04767	4.78227	0.01703	4.78227	0.0729
4.7925	0.01291	4.7925	0.04869	4.7925	0.01776	4.7925	0.07074
4.80273	0.01073	4.80273	0.04593	4.80273	0.0153	4.80273	0.06901
4.81296	0.01148	4.81296	0.04831	4.81296	0.01781	4.81296	0.07306
4.82318	0.01239	4.82318	0.04942	4.82318	0.01827	4.82318	0.06918
4.83341	0.01271	4.83341	0.04827	4.83341	0.01677	4.83341	0.0717
4.84364	0.01151	4.84364	0.04798	4.84364	0.01701	4.84364	0.06969
4.85387	0.01148	4.85387	0.04736	4.85387	0.01464	4.85387	0.06858
4.8641	0.01502	4.8641	0.04967	4.8641	0.0183	4.8641	0.06959
4.87433	0.01255	4.87433	0.04839	4.87433	0.01664	4.87433	0.07012
4.88456	0.01308	4.88456	0.04671	4.88456	0.01531	4.88456	0.06803
4.89478	0.01081	4.89478	0.04683	4.89478	0.01594	4.89478	0.06969
4.90501	0.01019	4.90501	0.04753	4.90501	0.01577	4.90501	0.06896
4.91524	0.01274	4.91524	0.04785	4.91524	0.01709	4.91524	0.06965
4.92547	0.0134	4.92547	0.05051	4.92547	0.01896	4.92547	0.06988
4.9357	0.0108	4.9357	0.04688	4.9357	0.01717	4.9357	0.06945
4.94593	0.0116	4.94593	0.04871	4.94593	0.01762	4.94593	0.06969
4.95616	0.01184	4.95616	0.04689	4.95616	0.01926	4.95616	0.07033
4.96638	0.0125	4.96638	0.04819	4.96638	0.01773	4.96638	0.0686
4.97661	0.01159	4.97661	0.04484	4.97661	0.01677	4.97661	0.06816
4.98684	0.01408	4.98684	0.04846	4.98684	0.01911	4.98684	0.07007
4.99707	0.01155	4.99707	0.04791	4.99707	0.01844	4.99707	0.06745
5.0073	0.01012	5.0073	0.04682	5.0073	0.01609	5.0073	0.0671
5.01753	0.01431	5.01753	0.04642	5.01753	0.01865	5.01753	0.07053
5.02776	0.00934	5.02776	0.04401	5.02776	0.01745	5.02776	0.06829
5.03798	0.01109	5.03798	0.04428	5.03798	0.01611	5.03798	0.06822
5.04821	0.01338	5.04821	0.04677	5.04821	0.01824	5.04821	0.06971
5.05844	0.01233	5.05844	0.04513	5.05844	0.01625	5.05844	0.06871
5.06867	0.01256	5.06867	0.04489	5.06867	0.01948	5.06867	0.07044
5.0789	0.0094	5.0789	0.04464	5.0789	0.01798	5.0789	0.06606
5.08913	0.01083	5.08913	0.04509	5.08913	0.02048	5.08913	0.06791
5.09936	0.01111	5.09936	0.04419	5.09936	0.01827	5.09936	0.06544
5.10958	0.01176	5.10958	0.04424	5.10958	0.01857	5.10958	0.06907
5.11981	0.01283	5.11981	0.04598	5.11981	0.02066	5.11981	0.06908
5.13004	0.01033	5.13004	0.04514	5.13004	0.01959	5.13004	0.06835
5.14027	0.01261	5.14027	0.04537	5.14027	0.01914	5.14027	0.06851
5.1505	0.01208	5.1505	0.04311	5.1505	0.01858	5.1505	0.06705
5.16073	0.01117	5.16073	0.04443	5.16073	0.02033	5.16073	0.06724
5.17096	0.01087	5.17096	0.04531	5.17096	0.01865	5.17096	0.06684
5.18118	0.01209	5.18118	0.04648	5.18118	0.02051	5.18118	0.06713
5.19141	0.01119	5.19141	0.04491	5.19141	0.01966	5.19141	0.06515
5.20164	0.01308	5.20164	0.04529	5.20164	0.02144	5.20164	0.06674
5.21187	0.013	5.21187	0.04491	5.21187	0.02076	5.21187	0.06711
5.2221	0.01359	5.2221	0.0463	5.2221	0.02087	5.2221	0.06879
5.23233	0.0122	5.23233	0.04503	5.23233	0.0207	5.23233	0.06727
5.24256	0.01318	5.24256	0.04616	5.24256	0.01989	5.24256	0.06793
5.25278	0.01068	5.25278	0.0453	5.25278	0.01966	5.25278	0.0677
5.26301	0.01243	5.26301	0.04525	5.26301	0.01864	5.26301	0.06805
5.27324	0.01099	5.27324	0.04492	5.27324	0.01886	5.27324	0.06721
5.28347	0.01445	5.28347	0.0442	5.28347	0.02028	5.28347	0.06648
5.2937	0.01288	5.2937	0.04268	5.2937	0.02043	5.2937	0.06613
5.30393	0.01366	5.30393	0.04205	5.30393	0.01893	5.30393	0.06754
5.31416	0.01225	5.31416	0.04466	5.31416	0.01895	5.31416	0.06818
5.32438	0.01271	5.32438	0.04455	5.32438	0.01901	5.32438	0.06789
5.33461	0.01363	5.33461	0.04511	5.33461	0.02029	5.33461	0.06817
5.34484	0.01353	5.34484	0.04311	5.34484	0.01781	5.34484	0.06915
5.35507	0.01268	5.35507	0.04548	5.35507	0.01802	5.35507	0.06751
5.3653	0.01408	5.3653	0.04202	5.3653	0.01742	5.3653	0.06787
5.37553	0.01212	5.37553	0.04329	5.37553	0.01581	5.37553	0.06693
5.38576	0.01032	5.38576	0.04016	5.38576	0.01547	5.38576	0.06769
5.39598	0.01301	5.39598	0.04485	5.39598	0.01729	5.39598	0.06822
5.40621	0.0107	5.40621	0.04361	5.40621	0.01574	5.40621	0.06626
5.41644	0.01344	5.41644	0.0434	5.41644	0.01611	5.41644	0.0679
5.42667	0.01194	5.42667	0.04206	5.42667	0.01545	5.42667	0.06971
5.4369	0.00939	5.4369	0.04132	5.4369	0.01571	5.4369	0.06847
5.44713	0.0118	5.44713	0.04231	5.44713	0.01458	5.44713	0.06655
5.45736	0.01141	5.45736	0.04456	5.45736	0.01717	5.45736	0.06826
5.46758	0.01455	5.46758	0.04418	5.46758	0.01661	5.46758	0.06854
5.47781	0.01378	5.47781	0.044	5.47781	0.01586	5.47781	0.06692
5.48804	0.01299	5.48804	0.04323	5.48804	0.01468	5.48804	0.06857
5.49827	0.01352	5.49827	0.04538	5.49827	0.01516	5.49827	0.069
5.5085	0.01168	5.5085	0.0437	5.5085	0.01385	5.5085	0.06769
5.51873	0.01361	5.51873	0.04327	5.51873	0.01503	5.51873	0.06886
5.52896	0.01384	5.52896	0.04325	5.52896	0.01385	5.52896	0.06957
5.53918	0.0119	5.53918	0.04004	5.53918	0.01336	5.53918	0.06859
5.54941	0.01402	5.54941	0.04216	5.54941	0.01468	5.54941	0.06972
5.55964	0.01276	5.55964	0.04389	5.55964	0.0151	5.55964	0.07204
5.56987	0.01193	5.56987	0.04018	5.56987	0.01314	5.56987	0.07055
5.5801	0.01239	5.5801	0.04091	5.5801	0.01267	5.5801	0.06841
5.59033	0.01302	5.59033	0.04075	5.59033	0.01349	5.59033	0.07007
5.60056	0.01368	5.60056	0.04254	5.60056	0.01394	5.60056	0.06916
5.61078	0.01405	5.61078	0.04305	5.61078	0.01417	5.61078	0.07086
5.62101	0.01152	5.62101	0.04053	5.62101	0.0122	5.62101	0.0683
5.63124	0.01216	5.63124	0.04122	5.63124	0.01321	5.63124	0.07097
5.64147	0.0117	5.64147	0.0432	5.64147	0.01434	5.64147	0.06914
5.6517	0.01236	5.6517	0.04134	5.6517	0.01331	5.6517	0.07239
5.66193	0.01095	5.66193	0.04214	5.66193	0.01298	5.66193	0.07144
5.67216	0.0129	5.67216	0.04179	5.67216	0.01319	5.67216	0.07061
5.68238	0.01283	5.68238	0.04222	5.68238	0.01173	5.68238	0.07008
5.69261	0.01398	5.69261	0.04106	5.69261	0.01361	5.69261	0.072
5.70284	0.01295	5.70284	0.04119	5.70284	0.0125	5.70284	0.07229
5.71307	0.01321	5.71307	0.04076	5.71307	0.0134	5.71307	0.07168
5.7233	0.013	5.7233	0.04073	5.7233	0.01149	5.7233	0.07165
5.73353	0.01291	5.73353	0.03847	5.73353	0.01072	5.73353	0.07212
5.74376	0.0135	5.74376	0.04027	5.74376	0.01192	5.74376	0.07359
5.75398	0.01266	5.75398	0.03872	5.75398	0.00983	5.75398	0.07271
5.76421	0.01214	5.76421	0.03841	5.76421	0.00998	5.76421	0.07178
5.77444	0.0124	5.77444	0.03969	5.77444	0.01129	5.77444	0.07262
5.78467	0.01191	5.78467	0.03856	5.78467	0.01315	5.78467	0.07339
5.7949	0.01218	5.7949	0.03924	5.7949	0.01091	5.7949	0.07262
5.80513	0.01161	5.80513	0.04132	5.80513	0.01236	5.80513	0.07613
5.81536	0.01171	5.81536	0.03896	5.81536	0.01094	5.81536	0.07467
5.82558	0.01373	5.82558	0.04125	5.82558	0.01221	5.82558	0.07499
5.83581	0.0123	5.83581	0.04001	5.83581	0.01022	5.83581	0.07605
5.84604	0.01247	5.84604	0.04233	5.84604	0.01125	5.84604	0.07637
5.85627	0.01133	5.85627	0.04159	5.85627	0.01323	5.85627	0.0757
5.8665	0.01216	5.8665	0.04068	5.8665	0.01212	5.8665	0.07704
5.87673	0.01134	5.87673	0.03966	5.87673	0.01074	5.87673	0.07595
5.88696	0.01016	5.88696	0.04162	5.88696	0.01227	5.88696	0.07756
5.89718	0.01186	5.89718	0.03986	5.89718	0.01028	5.89718	0.07736
5.90741	0.01213	5.90741	0.04111	5.90741	0.01142	5.90741	0.07942
5.91764	0.01436	5.91764	0.04192	5.91764	0.01198	5.91764	0.07909
5.92787	0.01282	5.92787	0.04093	5.92787	0.01012	5.92787	0.07865
5.9381	0.01332	5.9381	0.04112	5.9381	0.01145	5.9381	0.08138
5.94833	0.01321	5.94833	0.0412	5.94833	0.01185	5.94833	0.08072
5.95856	0.01312	5.95856	0.0436	5.95856	0.01304	5.95856	0.08141
5.96878	0.01053	5.96878	0.0407	5.96878	0.01139	5.96878	0.07845
5.97901	0.01179	5.97901	0.04052	5.97901	0.00944	5.97901	0.08039
5.98924	0.01052	5.98924	0.04169	5.98924	0.01054	5.98924	0.08285
5.99947	0.0124	5.99947	0.03952	5.99947	0.0112	5.99947	0.08331
6.0097	0.01383	6.0097	0.04198	6.0097	0.01431	6.0097	0.08659
6.01993	0.01113	6.01993	0.04017	6.01993	0.01002	6.01993	0.08393
6.03016	0.01452	6.03016	0.04262	6.03016	0.00957	6.03016	0.08741
6.04038	0.01257	6.04038	0.04391	6.04038	0.01247	6.04038	0.08781
6.05061	0.01236	6.05061	0.04114	6.05061	0.01053	6.05061	0.08683
6.06084	0.01182	6.06084	0.04259	6.06084	0.01026	6.06084	0.08735
6.07107	0.01253	6.07107	0.04113	6.07107	0.01035	6.07107	0.08821
6.0813	0.01336	6.0813	0.04267	6.0813	0.0115	6.0813	0.09081
6.09153	0.01183	6.09153	0.04088	6.09153	0.00947	6.09153	0.08766
6.10176	0.01218	6.10176	0.03986	6.10176	0.01099	6.10176	0.08994
6.11198	0.0129	6.11198	0.04424	6.11198	0.01153	6.11198	0.09134
6.12221	0.01197	6.12221	0.04199	6.12221	0.01247	6.12221	0.08964
6.13244	0.01306	6.13244	0.04329	6.13244	0.0118	6.13244	0.09315
6.14267	0.01273	6.14267	0.04203	6.14267	0.01109	6.14267	0.09181
6.1529	0.01233	6.1529	0.04124	6.1529	0.01033	6.1529	0.09279
6.16313	0.01183	6.16313	0.04385	6.16313	0.01038	6.16313	0.09221
6.17336	0.01207	6.17336	0.04374	6.17336	0.01081	6.17336	0.09436
6.18358	0.01237	6.18358	0.04514	6.18358	0.011	6.18358	0.09815
6.19381	0.01272	6.19381	0.04401	6.19381	0.0123	6.19381	0.09817
6.20404	0.01215	6.20404	0.04518	6.20404	0.01114	6.20404	0.09776
6.21427	0.01127	6.21427	0.04318	6.21427	0.01027	6.21427	0.09867
6.2245	0.01219	6.2245	0.04338	6.2245	0.01205	6.2245	0.09921
6.23473	0.01157	6.23473	0.04347	6.23473	0.01159	6.23473	0.10062
6.24496	0.0126	6.24496	0.04593	6.24496	0.01143	6.24496	0.10274
6.25518	0.01142	6.25518	0.04464	6.25518	0.0125	6.25518	0.10116
6.26541	0.01139	6.26541	0.04372	6.26541	0.00968	6.26541	0.10344
6.27564	0.01144	6.27564	0.04341	6.27564	0.01065	6.27564	0.10432
6.28587	0.01255	6.28587	0.04461	6.28587	0.00986	6.28587	0.10631
6.2961	0.01204	6.2961	0.0439	6.2961	0.01134	6.2961	0.10795
6.30633	0.01326	6.30633	0.04521	6.30633	0.01277	6.30633	0.10801
6.31656	0.01135	6.31656	0.0448	6.31656	0.01069	6.31656	0.10726
6.32678	0.01336	6.32678	0.04567	6.32678	0.01047	6.32678	0.10975
6.33701	0.01302	6.33701	0.04623	6.33701	0.01177	6.33701	0.11096
6.34724	0.01536	6.34724	0.04991	6.34724	0.01165	6.34724	0.1137
6.35747	0.01262	6.35747	0.04864	6.35747	0.01122	6.35747	0.11416
6.3677	0.01221	6.3677	0.04779	6.3677	0.01312	6.3677	0.11367
6.37793	0.01148	6.37793	0.0479	6.37793	0.01189	6.37793	0.11706
6.38816	0.01304	6.38816	0.04721	6.38816	0.01155	6.38816	0.11541
6.39838	0.01308	6.39838	0.04813	6.39838	0.01163	6.39838	0.11629
6.40861	0.01384	6.40861	0.04997	6.40861	0.01107	6.40861	0.11989
6.41884	0.01277	6.41884	0.05033	6.41884	0.0126	6.41884	0.11941
6.42907	0.01256	6.42907	0.05019	6.42907	0.01199	6.42907	0.12258
6.4393	0.01284	6.4393	0.05305	6.4393	0.01169	6.4393	0.12563
6.44953	0.0125	6.44953	0.05089	6.44953	0.01142	6.44953	0.12481
6.45976	0.01167	6.45976	0.05277	6.45976	0.01234	6.45976	0.12711
6.46998	0.01345	6.46998	0.05221	6.46998	0.01113	6.46998	0.12416
6.48021	0.01263	6.48021	0.05368	6.48021	0.01292	6.48021	0.12954
6.49044	0.01549	6.49044	0.05418	6.49044	0.01402	6.49044	0.13084
6.50067	0.01301	6.50067	0.05391	6.50067	0.01452	6.50067	0.13246
6.5109	0.01471	6.5109	0.05663	6.5109	0.01343	6.5109	0.13373
6.52113	0.01216	6.52113	0.05478	6.52113	0.01336	6.52113	0.13539
6.53136	0.0122	6.53136	0.05676	6.53136	0.01351	6.53136	0.13585
6.54158	0.01527	6.54158	0.05878	6.54158	0.01457	6.54158	0.1393
6.55181	0.01224	6.55181	0.05964	6.55181	0.01227	6.55181	0.1383
6.56204	0.01334	6.56204	0.06294	6.56204	0.01515	6.56204	0.1426
6.57227	0.01181	6.57227	0.06053	6.57227	0.0143	6.57227	0.14412
6.5825	0.01147	6.5825	0.05908	6.5825	0.01151	6.5825	0.14148
6.59273	0.01338	6.59273	0.06014	6.59273	0.01251	6.59273	0.14555
6.60296	0.01234	6.60296	0.0622	6.60296	0.01626	6.60296	0.14571
6.61318	0.01315	6.61318	0.0629	6.61318	0.0129	6.61318	0.15036
6.62341	0.01165	6.62341	0.06297	6.62341	0.01406	6.62341	0.15183
6.63364	0.01341	6.63364	0.06111	6.63364	0.01344	6.63364	0.15383
6.64387	0.01497	6.64387	0.06677	6.64387	0.01597	6.64387	0.15563
6.6541	0.01419	6.6541	0.06751	6.6541	0.01663	6.6541	0.15758
6.66433	0.01461	6.66433	0.06832	6.66433	0.01767	6.66433	0.1601
6.67456	0.01205	6.67456	0.06912	6.67456	0.01567	6.67456	0.16113
6.68478	0.01328	6.68478	0.07005	6.68478	0.0175	6.68478	0.16125
6.69501	0.01434	6.69501	0.07312	6.69501	0.01874	6.69501	0.16511
6.70524	0.01443	6.70524	0.07632	6.70524	0.0187	6.70524	0.16842
6.71547	0.01439	6.71547	0.07585	6.71547	0.01861	6.71547	0.17031
6.7257	0.0121	6.7257	0.07468	6.7257	0.01689	6.7257	0.16794
6.73593	0.01389	6.73593	0.07868	6.73593	0.01801	6.73593	0.17367
6.74616	0.01316	6.74616	0.07728	6.74616	0.01939	6.74616	0.17769
6.75638	0.0137	6.75638	0.07997	6.75638	0.01902	6.75638	0.174
6.76661	0.01467	6.76661	0.08163	6.76661	0.01859	6.76661	0.17697
6.77684	0.01316	6.77684	0.08408	6.77684	0.01897	6.77684	0.18245
6.78707	0.01354	6.78707	0.08618	6.78707	0.01977	6.78707	0.18512
6.7973	0.01445	6.7973	0.08712	6.7973	0.02197	6.7973	0.18751
6.80753	0.01331	6.80753	0.09121	6.80753	0.02235	6.80753	0.18892
6.81776	0.01194	6.81776	0.09114	6.81776	0.02243	6.81776	0.19214
6.82798	0.01238	6.82798	0.09349	6.82798	0.02251	6.82798	0.19333
6.83821	0.01222	6.83821	0.09614	6.83821	0.02229	6.83821	0.19516
6.84844	0.0137	6.84844	0.09773	6.84844	0.02479	6.84844	0.19642
6.85867	0.0154	6.85867	0.09851	6.85867	0.02533	6.85867	0.20158
6.8689	0.01321	6.8689	0.10162	6.8689	0.02472	6.8689	0.20275
6.87913	0.01336	6.87913	0.10616	6.87913	0.0264	6.87913	0.20522
6.88936	0.01433	6.88936	0.10844	6.88936	0.02782	6.88936	0.20608
6.89958	0.014	6.89958	0.11192	6.89958	0.0288	6.89958	0.20942
6.90981	0.01371	6.90981	0.11128	6.90981	0.0306	6.90981	0.21666
6.92004	0.01484	6.92004	0.11561	6.92004	0.03127	6.92004	0.21451
6.93027	0.01374	6.93027	0.11772	6.93027	0.03408	6.93027	0.21841
6.9405	0.01354	6.9405	0.11955	6.9405	0.03137	6.9405	0.21936
6.95073	0.0134	6.95073	0.12267	6.95073	0.03668	6.95073	0.22379
6.96096	0.0129	6.96096	0.1255	6.96096	0.03595	6.96096	0.22504
6.97118	0.01241	6.97118	0.1279	6.97118	0.03771	6.97118	0.22629
6.98141	0.01349	6.98141	0.13113	6.98141	0.03985	6.98141	0.23238
6.99164	0.01199	6.99164	0.13338	6.99164	0.04131	6.99164	0.23349
7.00187	0.01194	7.00187	0.13843	7.00187	0.04189	7.00187	0.23465
7.0121	0.01351	7.0121	0.14443	7.0121	0.0466	7.0121	0.2387
7.02233	0.01209	7.02233	0.14424	7.02233	0.04961	7.02233	0.23994
7.03256	0.01265	7.03256	0.14565	7.03256	0.04918	7.03256	0.2431
7.04278	0.01324	7.04278	0.15254	7.04278	0.05327	7.04278	0.24679
7.05301	0.01449	7.05301	0.15667	7.05301	0.05731	7.05301	0.251
7.06324	0.01376	7.06324	0.16165	7.06324	0.06129	7.06324	0.25478
7.07347	0.01265	7.07347	0.16205	7.07347	0.06443	7.07347	0.25664
7.0837	0.01337	7.0837	0.17031	7.0837	0.06701	7.0837	0.25876
7.09393	0.01189	7.09393	0.17271	7.09393	0.07181	7.09393	0.26213
7.10416	0.01384	7.10416	0.17607	7.10416	0.07695	7.10416	0.26353
7.11438	0.01511	7.11438	0.18262	7.11438	0.08363	7.11438	0.26311
7.12461	0.01529	7.12461	0.18805	7.12461	0.08791	7.12461	0.27214
7.13484	0.01187	7.13484	0.19132	7.13484	0.09254	7.13484	0.27055
7.14507	0.01407	7.14507	0.20012	7.14507	0.10113	7.14507	0.27713
7.1553	0.01321	7.1553	0.20164	7.1553	0.10857	7.1553	0.27762
7.16553	0.01536	7.16553	0.20734	7.16553	0.1166	7.16553	0.28465
7.17576	0.01422	7.17576	0.21821	7.17576	0.12677	7.17576	0.28552
7.18598	0.01213	7.18598	0.22084	7.18598	0.13496	7.18598	0.29081
7.19621	0.0124	7.19621	0.22874	7.19621	0.14805	7.19621	0.29117
7.20644	0.01469	7.20644	0.23478	7.20644	0.15926	7.20644	0.29173
7.21667	0.01427	7.21667	0.24132	7.21667	0.17188	7.21667	0.29641
7.2269	0.01387	7.2269	0.25115	7.2269	0.18623	7.2269	0.29884
7.23713	0.01168	7.23713	0.25607	7.23713	0.20135	7.23713	0.30176
7.24735	0.01313	7.24735	0.26691	7.24735	0.21798	7.24735	0.30324
7.25758	0.01424	7.25758	0.27649	7.25758	0.23946	7.25758	0.30721
7.26781	0.01306	7.26781	0.28549	7.26781	0.2557	7.26781	0.3119
7.27804	0.01258	7.27804	0.29081	7.27804	0.27703	7.27804	0.31237
7.28827	0.01317	7.28827	0.30296	7.28827	0.29857	7.28827	0.31278
7.2985	0.01425	7.2985	0.31209	7.2985	0.32833	7.2985	0.31687
7.30873	0.01434	7.30873	0.32466	7.30873	0.35812	7.30873	0.31543
7.31895	0.0144	7.31895	0.33595	7.31895	0.38183	7.31895	0.32262
7.32918	0.01229	7.32918	0.34506	7.32918	0.40977	7.32918	0.31845
7.33941	0.01523	7.33941	0.35952	7.33941	0.43727	7.33941	0.325
7.34964	0.01597	7.34964	0.37011	7.34964	0.46787	7.34964	0.32975
7.35987	0.01389	7.35987	0.38692	7.35987	0.48882	7.35987	0.33438
7.3701	0.0139	7.3701	0.39925	7.3701	0.52195	7.3701	0.3309
7.38033	0.01456	7.38033	0.40979	7.38033	0.54595	7.38033	0.3321
7.39055	0.01376	7.39055	0.4232	7.39055	0.56877	7.39055	0.3357
7.40078	0.01282	7.40078	0.43187	7.40078	0.58885	7.40078	0.33945
7.41101	0.01218	7.41101	0.44582	7.41101	0.6101	7.41101	0.34068
7.42124	0.01348	7.42124	0.45865	7.42124	0.62419	7.42124	0.34031
7.43147	0.01602	7.43147	0.46933	7.43147	0.63405	7.43147	0.34082
7.4417	0.01451	7.4417	0.47892	7.4417	0.63389	7.4417	0.34142
7.45193	0.01193	7.45193	0.49366	7.45193	0.63594	7.45193	0.34202
7.46215	0.01369	7.46215	0.50283	7.46215	0.63171	7.46215	0.34546
7.47238	0.0129	7.47238	0.51449	7.47238	0.62095	7.47238	0.34648
7.48261	0.01396	7.48261	0.5216	7.48261	0.61025	7.48261	0.34655
7.49284	0.01314	7.49284	0.53161	7.49284	0.59088	7.49284	0.34901
7.50307	0.01238	7.50307	0.53514	7.50307	0.56627	7.50307	0.34951
7.5133	0.0134	7.5133	0.54463	7.5133	0.53809	7.5133	0.35302
7.52353	0.01512	7.52353	0.55155	7.52353	0.50886	7.52353	0.34945
7.53375	0.01316	7.53375	0.54646	7.53375	0.47168	7.53375	0.34908
7.54398	0.01291	7.54398	0.5488	7.54398	0.4398	7.54398	0.3515
7.55421	0.01452	7.55421	0.55542	7.55421	0.40572	7.55421	0.35069
7.56444	0.01434	7.56444	0.54777	7.56444	0.36817	7.56444	0.35162
7.57467	0.01341	7.57467	0.54827	7.57467	0.33864	7.57467	0.35163
7.5849	0.01055	7.5849	0.54014	7.5849	0.31175	7.5849	0.3492
7.59513	0.01179	7.59513	0.53334	7.59513	0.28341	7.59513	0.35084
7.60535	0.01368	7.60535	0.52846	7.60535	0.25894	7.60535	0.35325
7.61558	0.01292	7.61558	0.51713	7.61558	0.23588	7.61558	0.3528
7.62581	0.01549	7.62581	0.50888	7.62581	0.2171	7.62581	0.3501
7.63604	0.01193	7.63604	0.49549	7.63604	0.19551	7.63604	0.35153
7.64627	0.01251	7.64627	0.4859	7.64627	0.18164	7.64627	0.34736
7.6565	0.01302	7.6565	0.47208	7.6565	0.16851	7.6565	0.34647
7.66673	0.01424	7.66673	0.4569	7.66673	0.15461	7.66673	0.3491
7.67695	0.0133	7.67695	0.44837	7.67695	0.14568	7.67695	0.34498
7.68718	0.01224	7.68718	0.43031	7.68718	0.13604	7.68718	0.34428
7.69741	0.01299	7.69741	0.41923	7.69741	0.12713	7.69741	0.34253
7.70764	0.01289	7.70764	0.40387	7.70764	0.11871	7.70764	0.34277
7.71787	0.01273	7.71787	0.39343	7.71787	0.11485	7.71787	0.33895
7.7281	0.01262	7.7281	0.3779	7.7281	0.10747	7.7281	0.34055
7.73833	0.01411	7.73833	0.37058	7.73833	0.10314	7.73833	0.33828
7.74855	0.01368	7.74855	0.3604	7.74855	0.09995	7.74855	0.33412
7.75878	0.01226	7.75878	0.34782	7.75878	0.09112	7.75878	0.33143
7.76901	0.0146	7.76901	0.33973	7.76901	0.09125	7.76901	0.33308
7.77924	0.01349	7.77924	0.32639	7.77924	0.0837	7.77924	0.32797
7.78947	0.01337	7.78947	0.31795	7.78947	0.08134	7.78947	0.32685
7.7997	0.01295	7.7997	0.30955	7.7997	0.07748	7.7997	0.3268
7.80993	0.01316	7.80993	0.30154	7.80993	0.0745	7.80993	0.32251
7.82015	0.01432	7.82015	0.29284	7.82015	0.06809	7.82015	0.32113
7.83038	0.01381	7.83038	0.2838	7.83038	0.06729	7.83038	0.31655
7.84061	0.01561	7.84061	0.27584	7.84061	0.06541	7.84061	0.31691
7.85084	0.01308	7.85084	0.26622	7.85084	0.0627	7.85084	0.31263
7.86107	0.01399	7.86107	0.26265	7.86107	0.06123	7.86107	0.31182
7.8713	0.01321	7.8713	0.25915	7.8713	0.06019	7.8713	0.30948
7.88153	0.01512	7.88153	0.24801	7.88153	0.05491	7.88153	0.30539
7.89175	0.01389	7.89175	0.24366	7.89175	0.05335	7.89175	0.30329
7.90198	0.01434	7.90198	0.23576	7.90198	0.05285	7.90198	0.2982
7.91221	0.01288	7.91221	0.22856	7.91221	0.05099	7.91221	0.2949
7.92244	0.01404	7.92244	0.22382	7.92244	0.04682	7.92244	0.29551
7.93267	0.01475	7.93267	0.22088	7.93267	0.04755	7.93267	0.28864
7.9429	0.01272	7.9429	0.21302	7.9429	0.04362	7.9429	0.28666
7.95313	0.01538	7.95313	0.20919	7.95313	0.04328	7.95313	0.28592
7.96335	0.01254	7.96335	0.20098	7.96335	0.04211	7.96335	0.28076
7.97358	0.01634	7.97358	0.19879	7.97358	0.04152	7.97358	0.27924
7.98381	0.01189	7.98381	0.19264	7.98381	0.03915	7.98381	0.27119
7.99404	0.01329	7.99404	0.19142	7.99404	0.03641	7.99404	0.27284
8.00427	0.01108	8.00427	0.18037	8.00427	0.03556	8.00427	0.26646
8.0145	0.0138	8.0145	0.17673	8.0145	0.03545	8.0145	0.26632
8.02473	0.01241	8.02473	0.17289	8.02473	0.03384	8.02473	0.26247
8.03495	0.01483	8.03495	0.1694	8.03495	0.03549	8.03495	0.25878
8.04518	0.01326	8.04518	0.16475	8.04518	0.0335	8.04518	0.25575
8.05541	0.01398	8.05541	0.16142	8.05541	0.03133	8.05541	0.25234
8.06564	0.01172	8.06564	0.15794	8.06564	0.02826	8.06564	0.24868
8.07587	0.01239	8.07587	0.14998	8.07587	0.02967	8.07587	0.24621
8.0861	0.01164	8.0861	0.14949	8.0861	0.02846	8.0861	0.24251
8.09633	0.01302	8.09633	0.14689	8.09633	0.02761	8.09633	0.23884
8.10655	0.01552	8.10655	0.14392	8.10655	0.02894	8.10655	0.23508
8.11678	0.01424	8.11678	0.13763	8.11678	0.02736	8.11678	0.23348
8.12701	0.01246	8.12701	0.13435	8.12701	0.02449	8.12701	0.23009
8.13724	0.01275	8.13724	0.13063	8.13724	0.02441	8.13724	0.22767
8.14747	0.01353	8.14747	0.12733	8.14747	0.02542	8.14747	0.22174
8.1577	0.01276	8.1577	0.1252	8.1577	0.02378	8.1577	0.22164
8.16793	0.01346	8.16793	0.12273	8.16793	0.02476	8.16793	0.21693
8.17815	0.01403	8.17815	0.11987	8.17815	0.0249	8.17815	0.21385
8.18838	0.01336	8.18838	0.11763	8.18838	0.02165	8.18838	0.21156
8.19861	0.01392	8.19861	0.11397	8.19861	0.02228	8.19861	0.20666
8.20884	0.01568	8.20884	0.11063	8.20884	0.02267	8.20884	0.20544
8.21907	0.01552	8.21907	0.11132	8.21907	0.02292	8.21907	0.20359
8.2293	0.0152	8.2293	0.10666	8.2293	0.02035	8.2293	0.19765
8.23953	0.01646	8.23953	0.10346	8.23953	0.02151	8.23953	0.19867
8.24975	0.01586	8.24975	0.10165	8.24975	0.02031	8.24975	0.19278
8.25998	0.01425	8.25998	0.09759	8.25998	0.01985	8.25998	0.19074
8.27021	0.01234	8.27021	0.09503	8.27021	0.018	8.27021	0.18702
8.28044	0.01448	8.28044	0.0953	8.28044	0.01847	8.28044	0.1829
8.29067	0.01517	8.29067	0.0906	8.29067	0.019	8.29067	0.18013
8.3009	0.01365	8.3009	0.08954	8.3009	0.01803	8.3009	0.17795
8.31113	0.01422	8.31113	0.08697	8.31113	0.01789	8.31113	0.17809
8.32135	0.01361	8.32135	0.08731	8.32135	0.0159	8.32135	0.17506
8.33158	0.01461	8.33158	0.08535	8.33158	0.0174	8.33158	0.17201
8.34181	0.01496	8.34181	0.08351	8.34181	0.01567	8.34181	0.1677
8.35204	0.01323	8.35204	0.07953	8.35204	0.01502	8.35204	0.16463
8.36227	0.01456	8.36227	0.07974	8.36227	0.01618	8.36227	0.16028
8.3725	0.01621	8.3725	0.07936	8.3725	0.01741	8.3725	0.16274
8.38273	0.01329	8.38273	0.07401	8.38273	0.01499	8.38273	0.15692
8.39295	0.01352	8.39295	0.07373	8.39295	0.01431	8.39295	0.15401
8.40318	0.01505	8.40318	0.07128	8.40318	0.01531	8.40318	0.15267
8.41341	0.01492	8.41341	0.07139	8.41341	0.01516	8.41341	0.15019
8.42364	0.01249	8.42364	0.07138	8.42364	0.01369	8.42364	0.14848
8.43387	0.01322	8.43387	0.06561	8.43387	0.01389	8.43387	0.14285
8.4441	0.01528	8.4441	0.06801	8.4441	0.01406	8.4441	0.14213
8.45433	0.01448	8.45433	0.06619	8.45433	0.01477	8.45433	0.14145
8.46455	0.01183	8.46455	0.06292	8.46455	0.01243	8.46455	0.14026
8.47478	0.01677	8.47478	0.06273	8.47478	0.01374	8.47478	0.13926
8.48501	0.01428	8.48501	0.06288	8.48501	0.0126	8.48501	0.13282
8.49524	0.0109	8.49524	0.06151	8.49524	0.00989	8.49524	0.12869
8.50547	0.01255	8.50547	0.0588	8.50547	0.01216	8.50547	0.13033
8.5157	0.01275	8.5157	0.05831	8.5157	0.01378	8.5157	0.12863
8.52593	0.01272	8.52593	0.05853	8.52593	0.01268	8.52593	0.12524
8.53615	0.01273	8.53615	0.05607	8.53615	0.01113	8.53615	0.12516
8.54638	0.01469	8.54638	0.05725	8.54638	0.01109	8.54638	0.12142
8.55661	0.01404	8.55661	0.05409	8.55661	0.01087	8.55661	0.11995
8.56684	0.01516	8.56684	0.0547	8.56684	0.01232	8.56684	0.11964
8.57707	0.01233	8.57707	0.05409	8.57707	0.01075	8.57707	0.11613
8.5873	0.01514	8.5873	0.05352	8.5873	0.01143	8.5873	0.11601
8.59753	0.01115	8.59753	0.05029	8.59753	0.01018	8.59753	0.10989
8.60775	0.01552	8.60775	0.05012	8.60775	0.01085	8.60775	0.11139
8.61798	0.01295	8.61798	0.04898	8.61798	0.01057	8.61798	0.10856
8.62821	0.01246	8.62821	0.04876	8.62821	0.01023	8.62821	0.10809
8.63844	0.01231	8.63844	0.04704	8.63844	0.01043	8.63844	0.10581
8.64867	0.01507	8.64867	0.04719	8.64867	0.00924	8.64867	0.10644
8.6589	0.01306	8.6589	0.0463	8.6589	0.00938	8.6589	0.10276
8.66913	0.01512	8.66913	0.04622	8.66913	0.00967	8.66913	0.10165
8.67935	0.01419	8.67935	0.04444	8.67935	0.00911	8.67935	0.0997
8.68958	0.01435	8.68958	0.04623	8.68958	0.00963	8.68958	0.09959
8.69981	0.01378	8.69981	0.04471	8.69981	0.00901	8.69981	0.09844
8.71004	0.0129	8.71004	0.04244	8.71004	0.00851	8.71004	0.09529
8.72027	0.01379	8.72027	0.04203	8.72027	0.00802	8.72027	0.09291
8.7305	0.01292	8.7305	0.04281	8.7305	0.00901	8.7305	0.09182
8.74073	0.01444	8.74073	0.04183	8.74073	0.00966	8.74073	0.09128
8.75095	0.01243	8.75095	0.03861	8.75095	0.00754	8.75095	0.08953
8.76118	0.01477	8.76118	0.04063	8.76118	0.00946	8.76118	0.0912
8.77141	0.01484	8.77141	0.03995	8.77141	0.00996	8.77141	0.0897
8.78164	0.01337	8.78164	0.03908	8.78164	0.00886	8.78164	0.08555
8.79187	0.01416	8.79187	0.04066	8.79187	0.00826	8.79187	0.08669
8.8021	0.01514	8.8021	0.03874	8.8021	0.00856	8.8021	0.0837
8.81233	0.01402	8.81233	0.04034	8.81233	0.00865	8.81233	0.08368
8.82255	0.0155	8.82255	0.03793	8.82255	0.00802	8.82255	0.08207
8.83278	0.01539	8.83278	0.03753	8.83278	0.0087	8.83278	0.08145
8.84301	0.01354	8.84301	0.03646	8.84301	0.00645	8.84301	0.08037
8.85324	0.01443	8.85324	0.03612	8.85324	0.00861	8.85324	0.08028
8.86347	0.01546	8.86347	0.03537	8.86347	0.00835	8.86347	0.07522
8.8737	0.01201	8.8737	0.03439	8.8737	0.00676	8.8737	0.07574
8.88393	0.01603	8.88393	0.03504	8.88393	0.0083	8.88393	0.07451
8.89415	0.01331	8.89415	0.03262	8.89415	0.0071	8.89415	0.07291
8.90438	0.01586	8.90438	0.03582	8.90438	0.00912	8.90438	0.07546
8.91461	0.0136	8.91461	0.03391	8.91461	0.00726	8.91461	0.07492
8.92484	0.01497	8.92484	0.03329	8.92484	0.00698	8.92484	0.07231
8.93507	0.01572	8.93507	0.03348	8.93507	0.00775	8.93507	0.07244
8.9453	0.01535	8.9453	0.03309	8.9453	0.00542	8.9453	0.07035
8.95553	0.01357	8.95553	0.03142	8.95553	0.00645	8.95553	0.06955
8.96575	0.01526	8.96575	0.03175	8.96575	0.00586	8.96575	0.06751
8.97598	0.0153	8.97598	0.03354	8.97598	0.00624	8.97598	0.06726
8.98621	0.01409	8.98621	0.03233	8.98621	0.00615	8.98621	0.06602
8.99644	0.01444	8.99644	0.03269	8.99644	0.00702	8.99644	0.06606
9.00667	0.01401	9.00667	0.03082	9.00667	0.0054	9.00667	0.06372
9.0169	0.01458	9.0169	0.03088	9.0169	0.00647	9.0169	0.06473
9.02713	0.0154	9.02713	0.03314	9.02713	0.00757	9.02713	0.06528
9.03735	0.01491	9.03735	0.03107	9.03735	0.00632	9.03735	0.06227
9.04758	0.01444	9.04758	0.03054	9.04758	0.00574	9.04758	0.06257
9.05781	0.01512	9.05781	0.03042	9.05781	0.00587	9.05781	0.06133
9.06804	0.01596	9.06804	0.03099	9.06804	0.00703	9.06804	0.06133
9.07827	0.01499	9.07827	0.02763	9.07827	0.00521	9.07827	0.05943
9.0885	0.01636	9.0885	0.02825	9.0885	0.00562	9.0885	0.05856
9.09873	0.01547	9.09873	0.02815	9.09873	0.00561	9.09873	0.05784
9.10895	0.01505	9.10895	0.02726	9.10895	0.00499	9.10895	0.05762
9.11918	0.01407	9.11918	0.02859	9.11918	0.00534	9.11918	0.0565
9.12941	0.01561	9.12941	0.03026	9.12941	0.00697	9.12941	0.05842
9.13964	0.01378	9.13964	0.02692	9.13964	0.00376	9.13964	0.05491
9.14987	0.01369	9.14987	0.0274	9.14987	0.00442	9.14987	0.05555
9.1601	0.01348	9.1601	0.02672	9.1601	0.00456	9.1601	0.05499
9.17033	0.01527	9.17033	0.02649	9.17033	0.00539	9.17033	0.05507
9.18055	0.01534	9.18055	0.02639	9.18055	0.00578	9.18055	0.05364
9.19078	0.015	9.19078	0.02674	9.19078	0.00443	9.19078	0.05412
9.20101	0.01534	9.20101	0.02563	9.20101	0.00374	9.20101	0.0513
9.21124	0.01434	9.21124	0.02503	9.21124	0.00452	9.21124	0.05075
9.22147	0.01592	9.22147	0.02577	9.22147	0.00455	9.22147	0.05146
9.2317	0.01488	9.2317	0.02654	9.2317	0.00425	9.2317	0.05226
9.24193	0.01636	9.24193	0.02507	9.24193	0.00425	9.24193	0.04853
9.25215	0.01414	9.25215	0.02313	9.25215	0.00303	9.25215	0.04723
9.26238	0.01555	9.26238	0.0256	9.26238	0.0045	9.26238	0.0487
9.27261	0.01614	9.27261	0.02554	9.27261	0.00396	9.27261	0.04855
9.28284	0.01406	9.28284	0.02249	9.28284	0.00346	9.28284	0.0478
9.29307	0.0159	9.29307	0.02564	9.29307	0.00487	9.29307	0.04796
9.3033	0.01472	9.3033	0.02307	9.3033	0.00392	9.3033	0.04687
9.31353	0.01236	9.31353	0.02339	9.31353	0.00192	9.31353	0.04397
9.32375	0.01574	9.32375	0.0221	9.32375	0.0033	9.32375	0.04647
9.33398	0.01495	9.33398	0.02344	9.33398	0.00392	9.33398	0.04619
9.34421	0.01553	9.34421	0.02311	9.34421	0.00361	9.34421	0.04569
9.35444	0.01518	9.35444	0.02332	9.35444	0.00294	9.35444	0.04445
9.36467	0.01687	9.36467	0.02341	9.36467	0.00364	9.36467	0.04439
9.3749	0.01601	9.3749	0.02405	9.3749	0.00541	9.3749	0.04549
9.38513	0.01394	9.38513	0.0224	9.38513	0.00351	9.38513	0.04381
9.39535	0.01466	9.39535	0.02283	9.39535	0.00314	9.39535	0.04391
9.40558	0.0146	9.40558	0.02208	9.40558	0.00376	9.40558	0.04192
9.41581	0.01409	9.41581	0.02281	9.41581	0.00362	9.41581	0.04222
9.42604	0.01573	9.42604	0.02184	9.42604	0.00346	9.42604	0.04301
9.43627	0.01438	9.43627	0.02192	9.43627	0.00419	9.43627	0.0426
9.4465	0.01691	9.4465	0.0219	9.4465	0.00361	9.4465	0.04257
9.45673	0.01605	9.45673	0.02068	9.45673	0.00303	9.45673	0.04445
9.46695	0.01507	9.46695	0.02004	9.46695	0.00348	9.46695	0.04089
9.47718	0.01602	9.47718	0.0215	9.47718	0.00424	9.47718	0.0405
9.48741	0.01491	9.48741	0.02031	9.48741	0.00379	9.48741	0.04029
9.49764	0.01406	9.49764	0.02039	9.49764	0.0025	9.49764	0.0399
9.50787	0.01608	9.50787	0.02128	9.50787	0.00371	9.50787	0.03961
9.5181	0.01413	9.5181	0.02019	9.5181	0.00161	9.5181	0.0387
9.52833	0.01459	9.52833	0.01991	9.52833	0.00196	9.52833	0.03695
9.53855	0.01524	9.53855	0.01933	9.53855	0.0016	9.53855	0.0375
9.54878	0.01547	9.54878	0.01985	9.54878	0.00337	9.54878	0.03941
9.55901	0.01651	9.55901	0.02072	9.55901	0.00391	9.55901	0.04016
9.56924	0.01658	9.56924	0.02007	9.56924	0.00353	9.56924	0.03944
9.57947	0.01741	9.57947	0.02163	9.57947	0.00327	9.57947	0.0386
9.5897	0.01596	9.5897	0.01918	9.5897	0.00237	9.5897	0.03689
9.59993	0.0174	9.59993	0.02106	9.59993	0.00305	9.59993	0.03624
9.61015	0.01501	9.61015	0.02017	9.61015	0.00184	9.61015	0.0349
9.62038	0.01623	9.62038	0.02033	9.62038	0.00239	9.62038	0.03847
9.63061	0.01786	9.63061	0.0188	9.63061	0.00324	9.63061	0.03705
9.64084	0.01772	9.64084	0.02127	9.64084	0.00339	9.64084	0.03639
9.65107	0.01683	9.65107	0.01932	9.65107	0.00311	9.65107	0.03699
9.6613	0.01555	9.6613	0.01945	9.6613	0.00215	9.6613	0.03583
9.67153	0.01716	9.67153	0.01898	9.67153	0.00213	9.67153	0.03559
9.68175	0.01864	9.68175	0.01747	9.68175	0.00193	9.68175	0.03561
9.69198	0.01494	9.69198	0.01713	9.69198	0.0022	9.69198	0.03367
9.70221	0.01656	9.70221	0.01878	9.70221	0.00222	9.70221	0.03447
9.71244	0.01629	9.71244	0.0192	9.71244	0.00182	9.71244	0.03399
9.72267	0.01681	9.72267	0.01701	9.72267	0.00151	9.72267	0.03583
9.7329	0.01682	9.7329	0.01783	9.7329	0.00178	9.7329	0.0338
9.74313	0.0167	9.74313	0.01864	9.74313	0.00228	9.74313	0.03295
9.75335	0.0167	9.75335	0.01755	9.75335	0.00179	9.75335	0.03384
9.76358	0.01579	9.76358	0.01746	9.76358	0.00199	9.76358	0.03219
9.77381	0.01683	9.77381	0.01963	9.77381	0.0026	9.77381	0.03431
9.78404	0.01657	9.78404	0.01655	9.78404	0.00104	9.78404	0.03218
9.79427	0.01727	9.79427	0.0176	9.79427	0.00144	9.79427	0.03404
9.8045	0.01649	9.8045	0.01798	9.8045	0.00255	9.8045	0.03234
9.81473	0.01768	9.81473	0.01917	9.81473	0.00158	9.81473	0.03415
9.82495	0.01798	9.82495	0.01736	9.82495	0.00212	9.82495	0.03349
9.83518	0.01699	9.83518	0.01686	9.83518	0.00168	9.83518	0.03151
9.84541	0.01739	9.84541	0.01672	9.84541	0.00103	9.84541	0.03238
9.85564	0.01806	9.85564	0.01786	9.85564	0.00179	9.85564	0.03257
9.86587	0.01649	9.86587	0.01708	9.86587	0.00149	9.86587	0.03116
9.8761	0.01648	9.8761	0.0183	9.8761	0.00289	9.8761	0.03223
9.88633	0.0168	9.88633	0.01684	9.88633	0.000849232	9.88633	0.03099
9.89655	0.01722	9.89655	0.01659	9.89655	0.00165	9.89655	0.03061
9.90678	0.01672	9.90678	0.01672	9.90678	0.0026	9.90678	0.03067
9.91701	0.01613	9.91701	0.01487	9.91701	0.000497859	9.91701	0.02902
9.92724	0.01883	9.92724	0.01929	9.92724	0.00272	9.92724	0.03095
9.93747	0.01628	9.93747	0.01655	9.93747	7.11175e-05	9.93747	0.02847
9.9477	0.01616	9.9477	0.01673	9.9477	0.00236	9.9477	0.03003
9.95793	0.01789	9.95793	0.01676	9.95793	0.00209	9.95793	0.03025
9.96815	0.01703	9.96815	0.01576	9.96815	0.000657064	9.96815	0.02999
9.97838	0.0197	9.97838	0.01625	9.97838	0.00254	9.97838	0.02878
9.98861	0.01866	9.98861	0.01681	9.98861	0.00219	9.98861	0.02847
9.99884	0.01851	9.99884	0.01666	9.99884	0.0025	9.99884	0.02871
10.0091	0.0175	10.0091	0.0161	10.0091	0.000959355	10.0091	0.02837
10.0193	0.01618	10.0193	0.01555	10.0193	0.00040993	10.0193	0.02771
10.0295	0.0183	10.0295	0.01593	10.0295	0.00256	10.0295	0.02999
10.0397	0.01923	10.0397	0.01645	10.0397	0.00159	10.0397	0.02905
10.05	0.0185	10.05	0.01501	10.05	0.00050061	10.05	0.02672
10.0602	0.01849	10.0602	0.01505	10.0602	0.00124	10.0602	0.02844
10.0704	0.01796	10.0704	0.01565	10.0704	0.00307	10.0704	0.02689
10.0807	0.01683	10.0807	0.01346	10.0807	0.00149	10.0807	0.02756
10.0909	0.01823	10.0909	0.01468	10.0909	0.00206	10.0909	0.02788
10.1011	0.01789	10.1011	0.01429	10.1011	0.00158	10.1011	0.02792
10.1113	0.01715	10.1113	0.01346	10.1113	-4.16226e-05	10.1113	0.02671
10.1216	0.01755	10.1216	0.01496	10.1216	0.00226	10.1216	0.02812
10.1318	0.01678	10.1318	0.01306	10.1318	0.00229	10.1318	0.02801
10.142	0.01971	10.142	0.0158	10.142	0.003	10.142	0.02807
10.1523	0.02015	10.1523	0.01535	10.1523	0.00302	10.1523	0.02926
10.1625	0.01859	10.1625	0.01534	10.1625	0.0029	10.1625	0.0261
10.1727	0.01759	10.1727	0.01385	10.1727	0.00191	10.1727	0.0274
10.1829	0.01869	10.1829	0.01435	10.1829	0.00388	10.1829	0.0262
10.1932	0.01908	10.1932	0.01508	10.1932	0.0014	10.1932	0.02703
10.2034	0.01891	10.2034	0.01362	10.2034	0.00279	10.2034	0.02736
10.2136	0.01981	10.2136	0.01365	10.2136	0.00326	10.2136	0.02931
10.2239	0.02034	10.2239	0.01437	10.2239	0.00237	10.2239	0.02809
10.2341	0.01957	10.2341	0.01429	10.2341	0.00252	10.2341	0.02666
10.2443	0.01768	10.2443	0.0141	10.2443	0.00223	10.2443	0.02572
10.2546	0.01747	10.2546	0.01321	10.2546	0.00149	10.2546	0.02743
10.2648	0.01908	10.2648	0.01453	10.2648	0.00225	10.2648	0.02585
10.275	0.01913	10.275	0.01217	10.275	0.0021	10.275	0.02471
10.2852	0.02056	10.2852	0.0148	10.2852	0.00281	10.2852	0.02672
10.2955	0.0179	10.2955	0.01275	10.2955	0.00201	10.2955	0.0245
10.3057	0.01973	10.3057	0.01355	10.3057	0.00267	10.3057	0.02521
10.3159	0.01864	10.3159	0.01343	10.3159	0.0036	10.3159	0.02519
10.3262	0.01832	10.3262	0.01341	10.3262	0.00261	10.3262	0.02477
10.3364	0.01952	10.3364	0.01412	10.3364	0.00379	10.3364	0.02566
10.3466	0.01965	10.3466	0.01354	10.3466	0.00341	10.3466	0.02417
10.3568	0.0197	10.3568	0.01355	10.3568	0.00306	10.3568	0.02427
10.3671	0.02102	10.3671	0.0138	10.3671	0.00399	10.3671	0.02398
10.3773	0.02034	10.3773	0.01348	10.3773	0.00233	10.3773	0.02523
10.3875	0.01853	10.3875	0.01291	10.3875	0.0031	10.3875	0.0232
10.3978	0.02037	10.3978	0.01342	10.3978	0.00401	10.3978	0.02525
10.408	0.01897	10.408	0.01296	10.408	0.0048	10.408	0.02498
10.4182	0.02235	10.4182	0.014	10.4182	0.00445	10.4182	0.02575
10.4284	0.01981	10.4284	0.01382	10.4284	0.0055	10.4284	0.02514
10.4387	0.02015	10.4387	0.01339	10.4387	0.00217	10.4387	0.02366
10.4489	0.01774	10.4489	0.01068	10.4489	0.00232	10.4489	0.02301
10.4591	0.01793	10.4591	0.01136	10.4591	0.0019	10.4591	0.02302
10.4694	0.01911	10.4694	0.0112	10.4694	0.00418	10.4694	0.02391
10.4796	0.01996	10.4796	0.01303	10.4796	0.00243	10.4796	0.02316
10.4898	0.02023	10.4898	0.01243	10.4898	0.00411	10.4898	0.02477
10.5	0.02044	10.5	0.01253	10.5	0.00299	10.5	0.02331
10.5103	0.0192	10.5103	0.01191	10.5103	0.00292	10.5103	0.02216
10.5205	0.01974	10.5205	0.01206	10.5205	0.00326	10.5205	0.02277
10.5307	0.02053	10.5307	0.01271	10.5307	0.00369	10.5307	0.02223
10.541	0.02199	10.541	0.0126	10.541	0.00316	10.541	0.02356
10.5512	0.01972	10.5512	0.01264	10.5512	0.00268	10.5512	0.02347
10.5614	0.02077	10.5614	0.01143	10.5614	0.00236	10.5614	0.0239
10.5716	0.02166	10.5716	0.01234	10.5716	0.00262	10.5716	0.02355
10.5819	0.02044	10.5819	0.01188	10.5819	0.00307	10.5819	0.02274
10.5921	0.01964	10.5921	0.0127	10.5921	0.0024	10.5921	0.0239
10.6023	0.02146	10.6023	0.01342	10.6023	0.00332	10.6023	0.0219
10.6126	0.02134	10.6126	0.01261	10.6126	0.00303	10.6126	0.0234
10.6228	0.01982	10.6228	0.01337	10.6228	0.0023	10.6228	0.02352
10.633	0.02218	10.633	0.01198	10.633	0.00122	10.633	0.02174
10.6432	0.01984	10.6432	0.01213	10.6432	0.00201	10.6432	0.02175
10.6535	0.0217	10.6535	0.01195	10.6535	0.00168	10.6535	0.02257
10.6637	0.02035	10.6637	0.01246	10.6637	0.00177	10.6637	0.02241
10.6739	0.01934	10.6739	0.01329	10.6739	0.00154	10.6739	0.0225
10.6842	0.01919	10.6842	0.01195	10.6842	0.00182	10.6842	0.02235
10.6944	0.02028	10.6944	0.01194	10.6944	0.00126	10.6944	0.02137
10.7046	0.02021	10.7046	0.01156	10.7046	0.000841865	10.7046	0.02167
10.7148	0.0213	10.7148	0.01285	10.7148	0.000912582	10.7148	0.02232
10.7251	0.02143	10.7251	0.01188	10.7251	0.00086806	10.7251	0.02141
10.7353	0.02029	10.7353	0.01148	10.7353	-0.000609817	10.7353	0.02246
10.7455	0.02236	10.7455	0.0129	10.7455	0.00147	10.7455	0.02457
10.7558	0.01952	10.7558	0.01291	10.7558	0.000255343	10.7558	0.02183
10.766	0.02076	10.766	0.01046	10.766	0.000610483	10.766	0.02217
10.7762	0.02054	10.7762	0.01126	10.7762	3.898e-05	10.7762	0.02096
10.7864	0.02173	10.7864	0.01342	10.7864	0.000364216	10.7864	0.02191
10.7967	0.02151	10.7967	0.01136	10.7967	-0.000426034	10.7967	0.02251
10.8069	0.02254	10.8069	0.01193	10.8069	-0.000482	10.8069	0.02094
10.8171	0.02112	10.8171	0.01167	10.8171	0.000589597	10.8171	0.02057
10.8273	0.02256	10.8273	0.01121	10.8273	-0.00135	10.8273	0.02128
10.8376	0.0209	10.8376	0.01221	10.8376	-0.000512021	10.8376	0.02079
10.8478	0.02174	10.8478	0.01091	10.8478	-0.000170574	10.8478	0.02108
10.858	0.02333	10.858	0.01081	10.858	0.000755244	10.858	0.02118
10.8683	0.02086	10.8683	0.01013	10.8683	-0.00133	10.8683	0.02032
10.8785	0.01994	10.8785	0.00965	10.8785	-0.00166	10.8785	0.02092
10.8887	0.01985	10.8887	0.01011	10.8887	-0.00105	10.8887	0.02088
10.8989	0.02131	10.8989	0.01008	10.8989	-0.00129	10.8989	0.02101
10.9092	0.02021	10.9092	0.01066	10.9092	-0.000667417	10.9092	0.02104
10.9194	0.02069	10.9194	0.00923	10.9194	-0.00177	10.9194	0.02033
10.9296	0.0224	10.9296	0.01093	10.9296	-0.00103	10.9296	0.02072
10.9399	0.02179	10.9399	0.01009	10.9399	-0.000399705	10.9399	0.02129
10.9501	0.02198	10.9501	0.00993	10.9501	-0.00193	10.9501	0.02029
10.9603	0.02211	10.9603	0.01059	10.9603	0.000128467	10.9603	0.02213
10.9705	0.02119	10.9705	0.01074	10.9705	-0.000535465	10.9705	0.02066
10.9808	0.02148	10.9808	0.01124	10.9808	-0.00176	10.9808	0.02005
10.991	0.02283	10.991	0.01037	10.991	-0.00104	10.991	0.02019
11.0012	0.02201	11.0012	0.00886	11.0012	-0.00222	11.0012	0.01939
11.0115	0.02244	11.0115	0.00948	11.0115	-0.00319	11.0115	0.01991
11.0217	0.02294	11.0217	0.01052	11.0217	-0.00285	11.0217	0.01871
11.0319	0.02298	11.0319	0.00977	11.0319	-0.00135	11.0319	0.02148
11.0421	0.02103	11.0421	0.00903	11.0421	-0.00352	11.0421	0.01908
11.0524	0.02247	11.0524	0.0097	11.0524	-0.00139	11.0524	0.0201
11.0626	0.02039	11.0626	0.00857	11.0626	-0.00218	11.0626	0.01962
11.0728	0.02156	11.0728	0.01016	11.0728	-0.00223	11.0728	0.02029
11.0831	0.02339	11.0831	0.01014	11.0831	-0.00224	11.0831	0.01924
11.0933	0.02204	11.0933	0.00946	11.0933	-0.00253	11.0933	0.01808
11.1035	0.0241	11.1035	0.01066	11.1035	-0.00118	11.1035	0.01993
11.1137	0.0231	11.1137	0.00948	11.1137	-0.00196	11.1137	0.01875
11.124	0.02239	11.124	0.00905	11.124	-0.00328	11.124	0.01965
11.1342	0.02187	11.1342	0.00858	11.1342	-0.00381	11.1342	0.01795
11.1444	0.02103	11.1444	0.0082	11.1444	-0.00332	11.1444	0.017
11.1547	0.02462	11.1547	0.00991	11.1547	-0.00188	11.1547	0.02079
11.1649	0.02261	11.1649	0.00921	11.1649	-0.00171	11.1649	0.01868
11.1751	0.02393	11.1751	0.00812	11.1751	-0.00453	11.1751	0.01745
11.1853	0.01858	11.1853	0.00848	11.1853	-0.00476	11.1853	0.01804
11.1956	0.02505	11.1956	0.01019	11.1956	-0.00256	11.1956	0.01945
11.2058	0.02434	11.2058	0.00826	11.2058	-0.00315	11.2058	0.01961
11.216	0.0232	11.216	0.00868	11.216	-0.00336	11.216	0.0184
11.2263	0.02383	11.2263	0.00842	11.2263	-0.00213	11.2263	0.01827
11.2365	0.02194	11.2365	0.00846	11.2365	-0.00431	11.2365	0.01687
11.2467	0.02267	11.2467	0.00875	11.2467	-0.00202	11.2467	0.01856
11.2569	0.02387	11.2569	0.01083	11.2569	-0.00332	11.2569	0.01948
11.2672	0.02258	11.2672	0.00924	11.2672	-0.00332	11.2672	0.01817
11.2774	0.02295	11.2774	0.00834	11.2774	-0.0039	11.2774	0.01795
11.2876	0.02275	11.2876	0.00769	11.2876	-0.00323	11.2876	0.01826
11.2979	0.02374	11.2979	0.00761	11.2979	-0.0039	11.2979	0.01679
11.3081	0.02322	11.3081	0.00888	11.3081	-0.00238	11.3081	0.01924
11.3183	0.02242	11.3183	0.00819	11.3183	-0.00406	11.3183	0.01806
11.3285	0.0249	11.3285	0.00785	11.3285	-0.00346	11.3285	0.01906
11.3388	0.02207	11.3388	0.00799	11.3388	-0.00449	11.3388	0.01604
11.349	0.02312	11.349	0.00953	11.349	-0.00257	11.349	0.01783
11.3592	0.0234	11.3592	0.00632	11.3592	-0.00313	11.3592	0.01792
11.3695	0.02347	11.3695	0.00841	11.3695	-0.00283	11.3695	0.01939
11.3797	0.02254	11.3797	0.00829	11.3797	-0.00347	11.3797	0.01773
11.3899	0.02558	11.3899	0.00849	11.3899	-0.00298	11.3899	0.01814
11.4002	0.0232	11.4002	0.00783	11.4002	-0.0026	11.4002	0.0171
11.4104	0.02507	11.4104	0.00876	11.4104	-0.00353	11.4104	0.01854
11.4206	0.02175	11.4206	0.0077	11.4206	-0.00425	11.4206	0.01716
11.4308	0.0245	11.4308	0.007	11.4308	-0.00403	11.4308	0.01627
11.4411	0.02371	11.4411	0.0074	11.4411	-0.0028	11.4411	0.01782
11.4513	0.02237	11.4513	0.00774	11.4513	-0.00421	11.4513	0.01629
11.4615	0.02463	11.4615	0.00868	11.4615	-0.00368	11.4615	0.01634
11.4718	0.02399	11.4718	0.00859	11.4718	-0.00416	11.4718	0.01717
11.482	0.02414	11.482	0.00915	11.482	-0.00242	11.482	0.01868
11.4922	0.02478	11.4922	0.00866	11.4922	-0.00349	11.4922	0.0172
11.5024	0.02211	11.5024	0.00692	11.5024	-0.00449	11.5024	0.01607
11.5127	0.02544	11.5127	0.00834	11.5127	-0.0028	11.5127	0.01751
11.5229	0.02486	11.5229	0.00892	11.5229	-0.00326	11.5229	0.0186
11.5331	0.02517	11.5331	0.00734	11.5331	-0.00488	11.5331	0.01762
11.5434	0.02554	11.5434	0.00805	11.5434	-0.00382	11.5434	0.01795
11.5536	0.02433	11.5536	0.00747	11.5536	-0.00525	11.5536	0.01544
11.5638	0.02401	11.5638	0.00537	11.5638	-0.00558	11.5638	0.01609
11.574	0.0249	11.574	0.00775	11.574	-0.00337	11.574	0.01705
11.5843	0.024	11.5843	0.00627	11.5843	-0.0039	11.5843	0.01711
11.5945	0.02532	11.5945	0.00788	11.5945	-0.00279	11.5945	0.01724
11.6047	0.0218	11.6047	0.00671	11.6047	-0.00457	11.6047	0.01538
11.615	0.02394	11.615	0.0063	11.615	-0.00602	11.615	0.01584
11.6252	0.02569	11.6252	0.00695	11.6252	-0.00569	11.6252	0.01589
11.6354	0.02644	11.6354	0.00674	11.6354	-0.00418	11.6354	0.01391
11.6456	0.0241	11.6456	0.00543	11.6456	-0.00569	11.6456	0.01624
11.6559	0.02558	11.6559	0.00879	11.6559	-0.00344	11.6559	0.01757
11.6661	0.02463	11.6661	0.007	11.6661	-0.00489	11.6661	0.01684
11.6763	0.0249	11.6763	0.00738	11.6763	-0.005	11.6763	0.01506
11.6866	0.02459	11.6866	0.00659	11.6866	-0.00402	11.6866	0.0159
11.6968	0.02491	11.6968	0.00713	11.6968	-0.00432	11.6968	0.01585
11.707	0.02561	11.707	0.00662	11.707	-0.00535	11.707	0.01573
11.7172	0.02264	11.7172	0.00592	11.7172	-0.00567	11.7172	0.01447
11.7275	0.0246	11.7275	0.00559	11.7275	-0.00511	11.7275	0.01736
11.7377	0.02419	11.7377	0.00701	11.7377	-0.00535	11.7377	0.01557
11.7479	0.02534	11.7479	0.00673	11.7479	-0.00615	11.7479	0.01573
11.7582	0.02509	11.7582	0.00773	11.7582	-0.00496	11.7582	0.01552
11.7684	0.02497	11.7684	0.00523	11.7684	-0.00489	11.7684	0.01586
11.7786	0.02459	11.7786	0.00625	11.7786	-0.00629	11.7786	0.0148
11.7888	0.02449	11.7888	0.00541	11.7888	-0.00555	11.7888	0.01359
11.7991	0.02356	11.7991	0.00543	11.7991	-0.00701	11.7991	0.01362
11.8093	0.02525	11.8093	0.00663	11.8093	-0.00503	11.8093	0.0153
11.8195	0.02444	11.8195	0.00608	11.8195	-0.00651	11.8195	0.01367
11.8298	0.02487	11.8298	0.00625	11.8298	-0.00597	11.8298	0.01427
11.84	0.02536	11.84	0.00645	11.84	-0.00641	11.84	0.015
11.8502	0.02551	11.8502	0.00523	11.8502	-0.00646	11.8502	0.01303
11.8604	0.02391	11.8604	0.00529	11.8604	-0.00721	11.8604	0.01411
11.8707	0.02784	11.8707	0.00589	11.8707	-0.00637	11.8707	0.01464
11.8809	0.02483	11.8809	0.00552	11.8809	-0.00661	11.8809	0.0154
11.8911	0.02582	11.8911	0.00552	11.8911	-0.00715	11.8911	0.01365
11.9014	0.0273	11.9014	0.00606	11.9014	-0.00627	11.9014	0.01601
11.9116	0.02542	11.9116	0.00581	11.9116	-0.00644	11.9116	0.01345
11.9218	0.02589	11.9218	0.00481	11.9218	-0.00657	11.9218	0.01401
11.932	0.02615	11.932	0.0056	11.932	-0.00607	11.932	0.0147
11.9423	0.02371	11.9423	0.00473	11.9423	-0.00678	11.9423	0.0136
11.9525	0.02587	11.9525	0.0062	11.9525	-0.00643	11.9525	0.01452
11.9627	0.02616	11.9627	0.00406	11.9627	-0.00587	11.9627	0.01514
11.973	0.0257	11.973	0.00463	11.973	-0.00739	11.973	0.0132
11.9832	0.02764	11.9832	0.00583	11.9832	-0.00688	11.9832	0.01434
11.9934	0.02486	11.9934	0.00547	11.9934	-0.00665	11.9934	0.014
12.0036	0.02485	12.0036	0.0055	12.0036	-0.00927	12.0036	0.01302
12.0139	0.02388	12.0139	0.00475	12.0139	-0.00671	12.0139	0.01344
12.0241	0.02441	12.0241	0.00531	12.0241	-0.00761	12.0241	0.01281
12.0343	0.02339	12.0343	0.00304	12.0343	-0.00903	12.0343	0.01261
12.0445	0.02612	12.0445	0.00347	12.0445	-0.00893	12.0445	0.01225
12.0548	0.0238	12.0548	0.00417	12.0548	-0.00771	12.0548	0.01275
12.065	0.02469	12.065	0.00485	12.065	-0.00899	12.065	0.01291
12.0752	0.02362	12.0752	0.00397	12.0752	-0.0079	12.0752	0.01236
12.0855	0.02179	12.0855	0.00243	12.0855	-0.00885	12.0855	0.01173
12.0957	0.02513	12.0957	0.00492	12.0957	-0.0088	12.0957	0.01288
12.1059	0.02692	12.1059	0.00661	12.1059	-0.00753	12.1059	0.01334
12.1161	0.02506	12.1161	0.00601	12.1161	-0.0085	12.1161	0.01353
12.1264	0.02359	12.1264	0.00306	12.1264	-0.00921	12.1264	0.01255
12.1366	0.02402	12.1366	0.0038	12.1366	-0.00936	12.1366	0.01125
12.1468	0.02382	12.1468	0.00242	12.1468	-0.0085	12.1468	0.01172
12.1571	0.02507	12.1571	0.0044	12.1571	-0.00877	12.1571	0.01242
12.1673	0.02352	12.1673	0.00408	12.1673	-0.00999	12.1673	0.0113
12.1775	0.024	12.1775	0.00234	12.1775	-0.0092	12.1775	0.01173
12.1877	0.02448	12.1877	0.00202	12.1877	-0.01113	12.1877	0.0111
12.198	0.02449	12.198	0.0031	12.198	-0.00849	12.198	0.01133
12.2082	0.02526	12.2082	0.00331	12.2082	-0.00875	12.2082	0.01075
12.2184	0.02225	12.2184	0.00303	12.2184	-0.01031	12.2184	0.01109
12.2287	0.02306	12.2287	0.00373	12.2287	-0.01115	12.2287	0.01119
12.2389	0.02474	12.2389	0.0051	12.2389	-0.00799	12.2389	0.01286
12.2491	0.02477	12.2491	0.00387	12.2491	-0.00864	12.2491	0.01122
12.2593	0.02424	12.2593	0.00291	12.2593	-0.01023	12.2593	0.01039
12.2696	0.02277	12.2696	0.000793467	12.2696	-0.0095	12.2696	0.01133
12.2798	0.02378	12.2798	0.00318	12.2798	-0.00909	12.2798	0.00958
12.29	0.02669	12.29	0.00463	12.29	-0.00825	12.29	0.01123
12.3003	0.02634	12.3003	0.00337	12.3003	-0.01061	12.3003	0.0101
12.3105	0.02522	12.3105	0.00407	12.3105	-0.00849	12.3105	0.01238
12.3207	0.02475	12.3207	0.00452	12.3207	-0.00903	12.3207	0.0117
12.3309	0.02458	12.3309	0.00341	12.3309	-0.01173	12.3309	0.0115
12.3412	0.0237	12.3412	0.00411	12.3412	-0.01028	12.3412	0.01022
12.3514	0.02385	12.3514	0.00125	12.3514	-0.0118	12.3514	0.00913
12.3616	0.02407	12.3616	0.00252	12.3616	-0.01103	12.3616	0.0108
12.3719	0.025	12.3719	0.00247	12.3719	-0.00957	12.3719	0.01129
12.3821	0.02447	12.3821	0.00286	12.3821	-0.01027	12.3821	0.01076
12.3923	0.0252	12.3923	0.00359	12.3923	-0.00824	12.3923	0.01137
12.4025	0.02381	12.4025	0.00303	12.4025	-0.01044	12.4025	0.01004
12.4128	0.02372	12.4128	0.000695436	12.4128	-0.01254	12.4128	0.00889
12.423	0.02658	12.423	0.00263	12.423	-0.00956	12.423	0.01046
12.4332	0.02514	12.4332	0.0013	12.4332	-0.01101	12.4332	0.01086
12.4435	0.023	12.4435	0.00177	12.4435	-0.01019	12.4435	0.00998
12.4537	0.02436	12.4537	0.00144	12.4537	-0.01016	12.4537	0.01072
12.4639	0.02397	12.4639	0.00133	12.4639	-0.01132	12.4639	0.0092
12.4741	0.02321	12.4741	0.00178	12.4741	-0.01145	12.4741	0.00995
12.4844	0.02368	12.4844	0.00111	12.4844	-0.01106	12.4844	0.00974
12.4946	0.02582	12.4946	0.00305	12.4946	-0.00972	12.4946	0.01128
12.5048	0.02507	12.5048	0.00315	12.5048	-0.00966	12.5048	0.01147
12.5151	0.02244	12.5151	0.00117	12.5151	-0.01239	12.5151	0.00882
12.5253	0.02661	12.5253	0.0033	12.5253	-0.00958	12.5253	0.01259
12.5355	0.02319	12.5355	-0.000400798	12.5355	-0.01208	12.5355	0.0079
12.5457	0.02414	12.5457	0.00257	12.5457	-0.00958	12.5457	0.01028
12.556	0.02229	12.556	0.000428778	12.556	-0.01196	12.556	0.00767
12.5662	0.0232	12.5662	0.00167	12.5662	-0.01156	12.5662	0.0091
12.5764	0.02267	12.5764	0.00221	12.5764	-0.01163	12.5764	0.00838
12.5867	0.02344	12.5867	0.000705968	12.5867	-0.01166	12.5867	0.00909
12.5969	0.02298	12.5969	0.000644782	12.5969	-0.01276	12.5969	0.00762
12.6071	0.02249	12.6071	2.23554e-05	12.6071	-0.01294	12.6071	0.00706
12.6174	0.02314	12.6174	0.00222	12.6174	-0.01029	12.6174	0.00946
12.6276	0.02594	12.6276	0.00232	12.6276	-0.01056	12.6276	0.00868
12.6378	0.02376	12.6378	0.00238	12.6378	-0.01123	12.6378	0.00959
12.648	0.023	12.648	0.00167	12.648	-0.01116	12.648	0.00979
12.6583	0.02326	12.6583	0.00137	12.6583	-0.0122	12.6583	0.00764
12.6685	0.02342	12.6685	2.69604e-05	12.6685	-0.01252	12.6685	0.00871
12.6787	0.02259	12.6787	-0.000463617	12.6787	-0.01238	12.6787	0.00769
12.689	0.02335	12.689	0.00207	12.689	-0.01248	12.689	0.00855
12.6992	0.01978	12.6992	0.000413291	12.6992	-0.01354	12.6992	0.00798
12.7094	0.02144	12.7094	0.000291958	12.7094	-0.01346	12.7094	0.00627
12.7196	0.02415	12.7196	0.000866746	12.7196	-0.0106	12.7196	0.00905
12.7299	0.02205	12.7299	0.00144	12.7299	-0.01153	12.7299	0.00898
12.7401	0.02328	12.7401	-9.37232e-05	12.7401	-0.01224	12.7401	0.00765
12.7503	0.02197	12.7503	0.000916028	12.7503	-0.01162	12.7503	0.00832
12.7606	0.02365	12.7606	-0.000179867	12.7606	-0.01207	12.7606	0.00729
12.7708	0.0211	12.7708	0.0015	12.7708	-0.01056	12.7708	0.00798
12.781	0.02323	12.781	0.000924249	12.781	-0.01334	12.781	0.00676
12.7912	0.02127	12.7912	0.000633244	12.7912	-0.01336	12.7912	0.00737
12.8015	0.02359	12.8015	0.000291302	12.8015	-0.01231	12.8015	0.00786
12.8117	0.02429	12.8117	0.00195	12.8117	-0.01146	12.8117	0.00829
12.8219	0.02293	12.8219	0.000562565	12.8219	-0.0121	12.8219	0.00775
12.8322	0.02271	12.8322	0.000658891	12.8322	-0.01303	12.8322	0.00705
12.8424	0.02368	12.8424	0.000561232	12.8424	-0.01305	12.8424	0.00714
12.8526	0.02265	12.8526	0.000218295	12.8526	-0.01332	12.8526	0.00807
12.8628	0.02256	12.8628	0.000238337	12.8628	-0.01402	12.8628	0.00649
12.8731	0.02387	12.8731	0.00117	12.8731	-0.0125	12.8731	0.00896
12.8833	0.02333	12.8833	0.000148916	12.8833	-0.01248	12.8833	0.0087
12.8935	0.02322	12.8935	0.00126	12.8935	-0.01253	12.8935	0.00787
12.9038	0.02413	12.9038	0.000921933	12.9038	-0.01281	12.9038	0.00691
12.914	0.02309	12.914	0.000255112	12.914	-0.01278	12.914	0.00681
12.9242	0.02265	12.9242	0.000203481	12.9242	-0.0143	12.9242	0.00725
12.9344	0.02079	12.9344	-0.00238	12.9344	-0.01473	12.9344	0.00619
12.9447	0.02189	12.9447	0.000312982	12.9447	-0.01271	12.9447	0.0064
12.9549	0.02207	12.9549	0.000880488	12.9549	-0.01417	12.9549	0.00753
12.9651	0.02327	12.9651	-0.00156	12.9651	-0.01416	12.9651	0.00703
12.9754	0.02152	12.9754	4.56409e-05	12.9754	-0.01419	12.9754	0.00625
12.9856	0.02191	12.9856	0.000634222	12.9856	-0.01217	12.9856	0.00723
12.9958	0.02326	12.9958	-1.28844e-05	12.9958	-0.01371	12.9958	0.00714
13.006	0.02285	13.006	0.000232399	13.006	-0.01372	13.006	0.00645
13.0163	0.02176	13.0163	-0.000694164	13.0163	-0.01364	13.0163	0.00687
13.0265	0.02288	13.0265	-0.000662613	13.0265	-0.01324	13.0265	0.00633
13.0367	0.02154	13.0367	-0.00183	13.0367	-0.01471	13.0367	0.00622
13.047	0.02274	13.047	-4.00786e-06	13.047	-0.01259	13.047	0.00719
13.0572	0.02213	13.0572	-0.00122	13.0572	-0.01423	13.0572	0.00626
13.0674	0.02128	13.0674	-0.00126	13.0674	-0.01397	13.0674	0.00509
13.0776	0.01919	13.0776	-0.00168	13.0776	-0.01736	13.0776	0.00503
13.0879	0.02205	13.0879	-0.00138	13.0879	-0.01402	13.0879	0.008
13.0981	0.02114	13.0981	0.000305033	13.0981	-0.01439	13.0981	0.00722
13.1083	0.02084	13.1083	-0.000852009	13.1083	-0.01515	13.1083	0.00771
13.1186	0.02343	13.1186	-0.000261795	13.1186	-0.0126	13.1186	0.00815
13.1288	0.0203	13.1288	0.000152476	13.1288	-0.01504	13.1288	0.00521
13.139	0.02256	13.139	-0.000474883	13.139	-0.01459	13.139	0.00766
13.1492	0.02142	13.1492	-0.00124	13.1492	-0.01287	13.1492	0.00652
13.1595	0.02147	13.1595	-0.000468972	13.1595	-0.01429	13.1595	0.00694
13.1697	0.02145	13.1697	-0.000360459	13.1697	-0.01377	13.1697	0.00638
13.1799	0.01864	13.1799	-0.00216	13.1799	-0.01592	13.1799	0.00521
13.1901	0.02141	13.1901	-0.000832301	13.1901	-0.01373	13.1901	0.007
13.2004	0.02006	13.2004	-0.00227	13.2004	-0.01633	13.2004	0.00454
13.2106	0.0197	13.2106	-0.00263	13.2106	-0.01685	13.2106	0.00381
13.2208	0.02065	13.2208	-0.00123	13.2208	-0.01412	13.2208	0.00575
13.2311	0.01925	13.2311	-0.0015	13.2311	-0.01499	13.2311	0.00469
13.2413	0.02054	13.2413	-0.00105	13.2413	-0.01466	13.2413	0.00772
13.2515	0.01871	13.2515	-0.000260868	13.2515	-0.01486	13.2515	0.00617
13.2617	0.01992	13.2617	-0.00049828	13.2617	-0.01616	13.2617	0.00517
13.272	0.02025	13.272	-0.000794506	13.272	-0.01365	13.272	0.00598
13.2822	0.02063	13.2822	-0.000853381	13.2822	-0.01464	13.2822	0.00589
13.2924	0.0218	13.2924	-0.000182934	13.2924	-0.01359	13.2924	0.00694
13.3027	0.01957	13.3027	-0.000658391	13.3027	-0.01436	13.3027	0.00605
13.3129	0.02187	13.3129	-5.4068e-05	13.3129	-0.01538	13.3129	0.0062
13.3231	0.02088	13.3231	-0.000194471	13.3231	-0.01449	13.3231	0.00647
13.3333	0.02078	13.3333	-0.00101	13.3333	-0.01455	13.3333	0.00607
13.3436	0.01794	13.3436	-0.00298	13.3436	-0.01487	13.3436	0.0032
13.3538	0.01824	13.3538	-0.00242	13.3538	-0.01546	13.3538	0.00553
13.364	0.02054	13.364	-0.00217	13.364	-0.01435	13.364	0.00505
13.3743	0.01861	13.3743	-0.00215	13.3743	-0.01508	13.3743	0.00472
13.3845	0.01857	13.3845	-0.00138	13.3845	-0.01502	13.3845	0.00394
13.3947	0.02277	13.3947	0.000719282	13.3947	-0.01288	13.3947	0.00714
13.4049	0.02142	13.4049	0.000715649	13.4049	-0.01419	13.4049	0.00828
13.4152	0.01742	13.4152	-0.00184	13.4152	-0.01481	13.4152	0.00482
13.4254	0.01978	13.4254	-0.00249	13.4254	-0.01555	13.4254	0.00453
13.4356	0.02171	13.4356	-0.000639033	13.4356	-0.01518	13.4356	0.00638
13.4459	0.01844	13.4459	-0.00119	13.4459	-0.01498	13.4459	0.0069
13.4561	0.01807	13.4561	-0.00377	13.4561	-0.0166	13.4561	0.00397
13.4663	0.01821	13.4663	-0.00255	13.4663	-0.01677	13.4663	0.00532
13.4765	0.01641	13.4765	-0.00272	13.4765	-0.01616	13.4765	0.0066
13.4868	0.01736	13.4868	-0.00201	13.4868	-0.01527	13.4868	0.006
13.497	0.01842	13.497	-0.00191	13.497	-0.01817	13.497	0.00417
13.5072	0.01989	13.5072	-0.00193	13.5072	-0.01641	13.5072	0.00512
13.5175	0.01845	13.5175	-0.00323	13.5175	-0.01598	13.5175	0.00686
13.5277	0.02061	13.5277	-0.00131	13.5277	-0.01564	13.5277	0.00482
13.5379	0.01903	13.5379	-0.0039	13.5379	-0.01734	13.5379	0.00509
13.5481	0.01753	13.5481	-0.00102	13.5481	-0.0161	13.5481	0.00437
13.5584	0.01926	13.5584	-0.00236	13.5584	-0.01632	13.5584	0.00569
13.5686	0.01752	13.5686	-0.00305	13.5686	-0.01572	13.5686	0.00522
13.5788	0.01991	13.5788	-0.00226	13.5788	-0.01346	13.5788	0.00624
13.5891	0.01787	13.5891	-0.00245	13.5891	-0.01544	13.5891	0.00508
13.5993	0.0161	13.5993	-0.00145	13.5993	-0.01645	13.5993	0.00539
13.6095	0.01748	13.6095	-0.00208	13.6095	-0.01629	13.6095	0.00656
13.6197	0.01736	13.6197	-0.00374	13.6197	-0.01697	13.6197	0.0041
13.63	0.01728	13.63	-0.00173	13.63	-0.01544	13.63	0.00571
13.6402	0.01866	13.6402	-0.0018	13.6402	-0.01576	13.6402	0.00607
13.6504	0.01871	13.6504	-0.0026	13.6504	-0.01417	13.6504	0.0057
13.6607	0.01537	13.6607	-0.00608	13.6607	-0.0185	13.6607	0.00278
13.6709	0.0182	13.6709	-0.00283	13.6709	-0.01608	13.6709	0.00597
13.6811	0.01854	13.6811	-0.00132	13.6811	-0.01468	13.6811	0.0062
13.6913	0.01541	13.6913	-0.00358	13.6913	-0.01811	13.6913	0.00448
13.7016	0.01625	13.7016	-0.00484	13.7016	-0.01875	13.7016	0.00264
13.7118	0.01662	13.7118	-0.00296	13.7118	-0.01761	13.7118	0.00594
13.722	0.0186	13.722	-0.00342	13.722	-0.01534	13.722	0.00754
13.7323	0.01848	13.7323	-0.00147	13.7323	-0.0148	13.7323	0.00642
13.7425	0.01816	13.7425	-0.00314	13.7425	-0.01662	13.7425	0.00497
13.7527	0.01895	13.7527	-0.00318	13.7527	-0.01647	13.7527	0.0055
13.763	0.01649	13.763	-0.0025	13.763	-0.01788	13.763	0.00528
13.7732	0.01636	13.7732	-0.00363	13.7732	-0.01702	13.7732	0.00533
13.7834	0.01775	13.7834	-0.00266	13.7834	-0.01714	13.7834	0.00578
13.7936	0.01722	13.7936	-0.0033	13.7936	-0.01703	13.7936	0.00632
13.8039	0.01786	13.8039	-0.00201	13.8039	-0.01669	13.8039	0.00536
13.8141	0.01716	13.8141	-0.00168	13.8141	-0.01575	13.8141	0.00641
13.8243	0.01642	13.8243	-0.00335	13.8243	-0.01742	13.8243	0.00683
13.8346	0.01963	13.8346	-0.00276	13.8346	-0.01726	13.8346	0.00723
13.8448	0.01724	13.8448	-0.00371	13.8448	-0.01784	13.8448	0.00742
13.855	0.01766	13.855	-0.0024	13.855	-0.01832	13.855	0.00717
13.8652	0.0152	13.8652	-0.00573	13.8652	-0.01933	13.8652	0.00482
13.8755	0.01959	13.8755	-0.00144	13.8755	-0.01659	13.8755	0.00684
13.8857	0.01596	13.8857	-0.00303	13.8857	-0.01835	13.8857	0.00548
13.8959	0.01838	13.8959	-0.0035	13.8959	-0.01667	13.8959	0.00608
13.9062	0.01593	13.9062	-0.00234	13.9062	-0.01708	13.9062	0.00729
13.9164	0.01634	13.9164	-0.00262	13.9164	-0.01638	13.9164	0.00578
13.9266	0.01432	13.9266	-0.00167	13.9266	-0.01683	13.9266	0.00673
13.9368	0.01762	13.9368	-0.00377	13.9368	-0.01855	13.9368	0.00511
13.9471	0.01729	13.9471	-0.000748696	13.9471	-0.01685	13.9471	0.00741
13.9573	0.01699	13.9573	-0.00119	13.9573	-0.01683	13.9573	0.00795
13.9675	0.01766	13.9675	-0.000419569	13.9675	-0.01628	13.9675	0.00808
13.9778	0.01886	13.9778	-0.00058133	13.9778	-0.01477	13.9778	0.00953
13.988	0.01602	13.988	-0.00189	13.988	-0.01766	13.988	0.00858
13.9982	0.01804	13.9982	-0.00144	13.9982	-0.01789	13.9982	0.00785
14.0084	0.01535	14.0084	-0.0026	14.0084	-0.0183	14.0084	0.00792
14.0187	0.01772	14.0187	-0.00135	14.0187	-0.0172	14.0187	0.00734
14.0289	0.01766	14.0289	0.00124	14.0289	-0.0148	14.0289	0.00958
14.0391	0.01708	14.0391	-0.00171	14.0391	-0.01593	14.0391	0.00748
14.0494	0.01403	14.0494	-0.00206	14.0494	-0.01792	14.0494	0.00791
14.0596	0.01892	14.0596	0.00051026	14.0596	-0.01602	14.0596	0.0102
14.0698	0.01509	14.0698	-0.000560695	14.0698	-0.01764	14.0698	0.00726
14.08	0.01732	14.08	-0.000211492	14.08	-0.01607	14.08	0.01012
14.0903	0.016	14.0903	-2.24401e-05	14.0903	-0.01853	14.0903	0.00848
14.1005	0.01503	14.1005	-0.00114	14.1005	-0.01671	14.1005	0.00793
14.1107	0.01632	14.1107	0.00109	14.1107	-0.01748	14.1107	0.00839
14.121	0.01406	14.121	-0.000380203	14.121	-0.01829	14.121	0.00975
14.1312	0.01716	14.1312	0.000247518	14.1312	-0.01572	14.1312	0.01237
14.1414	0.01673	14.1414	0.00133	14.1414	-0.0151	14.1414	0.01055
14.1516	0.01625	14.1516	0.000910044	14.1516	-0.015	14.1516	0.01125
14.1619	0.01719	14.1619	0.00093108	14.1619	-0.01586	14.1619	0.01143
14.1721	0.01476	14.1721	0.000867266	14.1721	-0.01824	14.1721	0.00917
14.1823	0.01544	14.1823	0.00352	14.1823	-0.01595	14.1823	0.01009
14.1926	0.01373	14.1926	-0.000549907	14.1926	-0.01884	14.1926	0.00729
14.2028	0.01708	14.2028	0.00194	14.2028	-0.01723	14.2028	0.01151
14.213	0.01693	14.213	0.00155	14.213	-0.01587	14.213	0.0118
14.2232	0.01525	14.2232	0.00139	14.2232	-0.01842	14.2232	0.00929
14.2335	0.01676	14.2335	0.00324	14.2335	-0.01625	14.2335	0.01221
14.2437	0.0164	14.2437	0.00261	14.2437	-0.0151	14.2437	0.01138
14.2539	0.01507	14.2539	0.00315	14.2539	-0.01663	14.2539	0.0109
14.2642	0.01665	14.2642	0.00536	14.2642	-0.01569	14.2642	0.01262
14.2744	0.0162	14.2744	0.00485	14.2744	-0.01629	14.2744	0.01291
14.2846	0.01439	14.2846	0.00252	14.2846	-0.01634	14.2846	0.01111
14.2948	0.01201	14.2948	0.00225	14.2948	-0.01826	14.2948	0.01139
14.3051	0.01653	14.3051	0.00693	14.3051	-0.01417	14.3051	0.01523
14.3153	0.01445	14.3153	0.00413	14.3153	-0.01678	14.3153	0.01187
14.3255	0.01578	14.3255	0.00479	14.3255	-0.01511	14.3255	0.0121
14.3358	0.01494	14.3358	0.00706	14.3358	-0.01553	14.3358	0.01295
14.346	0.01472	14.346	0.00697	14.346	-0.01478	14.346	0.01327
14.3562	0.01441	14.3562	0.00645	14.3562	-0.01564	14.3562	0.01394
14.3664	0.01578	14.3664	0.00731	14.3664	-0.01495	14.3664	0.01447
14.3767	0.01724	14.3767	0.00931	14.3767	-0.01415	14.3767	0.01378
14.3869	0.01523	14.3869	0.00891	14.3869	-0.01384	14.3869	0.01457
14.3971	0.01598	14.3971	0.01062	14.3971	-0.0149	14.3971	0.01481
14.4073	0.01711	14.4073	0.01002	14.4073	-0.01258	14.4073	0.01557
14.4176	0.01503	14.4176	0.01115	14.4176	-0.01259	14.4176	0.01453
14.4278	0.01189	14.4278	0.00864	14.4278	-0.01592	14.4278	0.01334
14.438	0.01462	14.438	0.01069	14.438	-0.01195	14.438	0.01459
14.4483	0.01722	14.4483	0.01184	14.4483	-0.01155	14.4483	0.01593
14.4585	0.01568	14.4585	0.01265	14.4585	-0.01248	14.4585	0.01481
14.4687	0.01704	14.4687	0.01265	14.4687	-0.01115	14.4687	0.01787
14.4789	0.01488	14.4789	0.01346	14.4789	-0.01334	14.4789	0.01478
14.4892	0.01603	14.4892	0.01438	14.4892	-0.01077	14.4892	0.01841
14.4994	0.01754	14.4994	0.01572	14.4994	-0.01029	14.4994	0.01806
14.5096	0.01734	14.5096	0.01555	14.5096	-0.00999	14.5096	0.01578
14.5199	0.01535	14.5199	0.01765	14.5199	-0.01079	14.5199	0.01771
14.5301	0.01543	14.5301	0.01895	14.5301	-0.00963	14.5301	0.01841
14.5403	0.01471	14.5403	0.01826	14.5403	-0.00969	14.5403	0.01661
14.5505	0.01611	14.5505	0.01918	14.5505	-0.00942	14.5505	0.01755
14.5608	0.0161	14.5608	0.01949	14.5608	-0.00776	14.5608	0.01921
14.571	0.01683	14.571	0.01942	14.571	-0.00761	14.571	0.01956
14.5812	0.01524	14.5812	0.02018	14.5812	-0.00785	14.5812	0.01706
14.5915	0.01459	14.5915	0.02191	14.5915	-0.00626	14.5915	0.01766
14.6017	0.01756	14.6017	0.0223	14.6017	-0.00322	14.6017	0.0208
14.6119	0.01562	14.6119	0.02383	14.6119	-0.00418	14.6119	0.01722
14.6221	0.01539	14.6221	0.02225	14.6221	-0.00476	14.6221	0.01879
14.6324	0.01586	14.6324	0.02482	14.6324	-0.00374	14.6324	0.0204
14.6426	0.01395	14.6426	0.02581	14.6426	-0.00323	14.6426	0.01873
14.6528	0.01185	14.6528	0.02338	14.6528	-0.00267	14.6528	0.01693
14.6631	0.01453	14.6631	0.0291	14.6631	0.000256683	14.6631	0.02079
14.6733	0.01549	14.6733	0.03169	14.6733	0.00216	14.6733	0.02133
14.6835	0.01545	14.6835	0.03026	14.6835	0.00379	14.6835	0.01869
14.6937	0.01299	14.6937	0.02999	14.6937	0.0064	14.6937	0.02083
14.704	0.01638	14.704	0.03299	14.704	0.00783	14.704	0.02149
14.7142	0.01585	14.7142	0.03643	14.7142	0.0094	14.7142	0.02174
14.7244	0.01402	14.7244	0.0345	14.7244	0.01119	14.7244	0.01918
14.7347	0.01399	14.7347	0.03765	14.7347	0.01614	14.7347	0.02229
14.7449	0.01377	14.7449	0.03826	14.7449	0.01947	14.7449	0.02229
14.7551	0.01514	14.7551	0.03907	14.7551	0.02062	14.7551	0.02128
14.7653	0.01276	14.7653	0.04233	14.7653	0.02606	14.7653	0.02224
14.7756	0.01491	14.7756	0.04382	14.7756	0.03004	14.7756	0.02398
14.7858	0.01545	14.7858	0.04474	14.7858	0.03703	14.7858	0.02405
14.796	0.015	14.796	0.04684	14.796	0.0412	14.796	0.025
14.8063	0.01465	14.8063	0.0468	14.8063	0.04464	14.8063	0.02231
14.8165	0.01514	14.8165	0.0497	14.8165	0.05206	14.8165	0.0243
14.8267	0.01708	14.8267	0.05276	14.8267	0.06054	14.8267	0.02384
14.8369	0.01577	14.8369	0.05215	14.8369	0.06434	14.8369	0.02438
14.8472	0.01472	14.8472	0.05736	14.8472	0.06913	14.8472	0.02552
14.8574	0.01368	14.8574	0.05697	14.8574	0.07298	14.8574	0.02529
14.8676	0.01518	14.8676	0.05943	14.8676	0.07935	14.8676	0.02532
14.8779	0.01513	14.8779	0.06152	14.8779	0.08301	14.8779	0.02424
14.8881	0.01551	14.8881	0.06247	14.8881	0.08473	14.8881	0.02329
14.8983	0.01602	14.8983	0.06778	14.8983	0.09186	14.8983	0.02821
14.9085	0.01413	14.9085	0.06745	14.9085	0.09327	14.9085	0.02393
14.9188	0.01758	14.9188	0.07129	14.9188	0.09708	14.9188	0.02787
14.929	0.0152	14.929	0.07266	14.929	0.09675	14.929	0.02815
14.9392	0.01433	14.9392	0.0749	14.9392	0.09735	14.9392	0.02518
14.9495	0.01582	14.9495	0.0778	14.9495	0.09864	14.9495	0.02724
14.9597	0.01514	14.9597	0.07519	14.9597	0.09501	14.9597	0.02448
14.9699	0.01696	14.9699	0.07974	14.9699	0.09321	14.9699	0.02608
14.9802	0.01553	14.9802	0.08139	14.9802	0.0908	14.9802	0.02717
14.9904	0.01653	14.9904	0.08581	14.9904	0.08878	14.9904	0.02831
15.0006	0.01521	15.0006	0.08658	15.0006	0.08452	15.0006	0.02727
15.0108	0.01334	15.0108	0.08646	15.0108	0.07844	15.0108	0.02721
15.0211	0.01632	15.0211	0.08653	15.0211	0.07248	15.0211	0.02711
15.0313	0.01521	15.0313	0.08822	15.0313	0.06691	15.0313	0.02526
15.0415	0.01675	15.0415	0.08991	15.0415	0.06489	15.0415	0.02759
15.0518	0.01375	15.0518	0.08832	15.0518	0.05979	15.0518	0.027
15.062	0.01424	15.062	0.08691	15.062	0.05272	15.062	0.02775
15.0722	0.01417	15.0722	0.08893	15.0722	0.04591	15.0722	0.02666
15.0824	0.0152	15.0824	0.08752	15.0824	0.04442	15.0824	0.02684
15.0927	0.01583	15.0927	0.08401	15.0927	0.03809	15.0927	0.02713
15.1029	0.01254	15.1029	0.08661	15.1029	0.0366	15.1029	0.02658
15.1131	0.01309	15.1131	0.0839	15.1131	0.02898	15.1131	0.02526
15.1234	0.01273	15.1234	0.08509	15.1234	0.02588	15.1234	0.02809
15.1336	0.01553	15.1336	0.08394	15.1336	0.02338	15.1336	0.02781
15.1438	0.01378	15.1438	0.08373	15.1438	0.02016	15.1438	0.02722
15.154	0.01517	15.154	0.08062	15.154	0.01998	15.154	0.02712
15.1643	0.01417	15.1643	0.08133	15.1643	0.01726	15.1643	0.02601
15.1745	0.01463	15.1745	0.07934	15.1745	0.01573	15.1745	0.02737
15.1847	0.01557	15.1847	0.07713	15.1847	0.01229	15.1847	0.02656
15.195	0.01501	15.195	0.07722	15.195	0.01074	15.195	0.0277
15.2052	0.01449	15.2052	0.07464	15.2052	0.01008	15.2052	0.02717
15.2154	0.01514	15.2154	0.07299	15.2154	0.00732	15.2154	0.02786
15.2256	0.01393	15.2256	0.07207	15.2256	0.00699	15.2256	0.02732
15.2359	0.01703	15.2359	0.06988	15.2359	0.00631	15.2359	0.02595
15.2461	0.01495	15.2461	0.0674	15.2461	0.00372	15.2461	0.02519
15.2563	0.01227	15.2563	0.06455	15.2563	0.00172	15.2563	0.02591
15.2666	0.01592	15.2666	0.06766	15.2666	0.00235	15.2666	0.02732
15.2768	0.0163	15.2768	0.06595	15.2768	0.00237	15.2768	0.02584
15.287	0.01434	15.287	0.06306	15.287	-2.07215e-05	15.287	0.02531
15.2972	0.01779	15.2972	0.06122	15.2972	0.000614057	15.2972	0.0281
15.3075	0.015	15.3075	0.06153	15.3075	-0.00298	15.3075	0.02444
15.3177	0.01597	15.3177	0.05732	15.3177	-0.0013	15.3177	0.02557
15.3279	0.01615	15.3279	0.05585	15.3279	-0.00307	15.3279	0.02658
15.3382	0.01552	15.3382	0.0573	15.3382	-0.00262	15.3382	0.02795
15.3484	0.01527	15.3484	0.05396	15.3484	-0.00472	15.3484	0.02818
15.3586	0.01636	15.3586	0.0519	15.3586	-0.00586	15.3586	0.02616
15.3688	0.01426	15.3688	0.05001	15.3688	-0.00686	15.3688	0.0225
15.3791	0.01608	15.3791	0.05131	15.3791	-0.00632	15.3791	0.02478
15.3893	0.01281	15.3893	0.04572	15.3893	-0.00736	15.3893	0.02236
15.3995	0.0143	15.3995	0.04589	15.3995	-0.00693	15.3995	0.02584
15.4098	0.01298	15.4098	0.04714	15.4098	-0.00765	15.4098	0.02311
15.42	0.01797	15.42	0.04637	15.42	-0.00832	15.42	0.02565
15.4302	0.01387	15.4302	0.04483	15.4302	-0.00821	15.4302	0.02249
15.4404	0.01654	15.4404	0.04725	15.4404	-0.00772	15.4404	0.02674
15.4507	0.0154	15.4507	0.04254	15.4507	-0.00771	15.4507	0.02536
15.4609	0.01361	15.4609	0.0388	15.4609	-0.01101	15.4609	0.0214
15.4711	0.01575	15.4711	0.04027	15.4711	-0.01002	15.4711	0.02232
15.4814	0.01587	15.4814	0.03914	15.4814	-0.01219	15.4814	0.02294
15.4916	0.01496	15.4916	0.03859	15.4916	-0.01052	15.4916	0.02239
15.5018	0.01796	15.5018	0.04035	15.5018	-0.00878	15.5018	0.02379
15.512	0.01689	15.512	0.03363	15.512	-0.01207	15.512	0.02129
15.5223	0.01442	15.5223	0.03537	15.5223	-0.01282	15.5223	0.02022
15.5325	0.01356	15.5325	0.03359	15.5325	-0.01214	15.5325	0.02346
15.5427	0.01564	15.5427	0.03323	15.5427	-0.01235	15.5427	0.02166
15.5529	0.01444	15.5529	0.03289	15.5529	-0.01233	15.5529	0.02086
15.5632	0.01622	15.5632	0.03317	15.5632	-0.01155	15.5632	0.02277
15.5734	0.01393	15.5734	0.02984	15.5734	-0.01194	15.5734	0.0226
15.5836	0.01491	15.5836	0.03136	15.5836	-0.01286	15.5836	0.01844
15.5939	0.0169	15.5939	0.02952	15.5939	-0.01027	15.5939	0.02165
15.6041	0.01487	15.6041	0.02739	15.6041	-0.01472	15.6041	0.02039
15.6143	0.01582	15.6143	0.02876	15.6143	-0.01335	15.6143	0.02139
15.6245	0.01519	15.6245	0.02641	15.6245	-0.01306	15.6245	0.02253
15.6348	0.0161	15.6348	0.02679	15.6348	-0.01512	15.6348	0.01908
15.645	0.01905	15.645	0.02768	15.645	-0.01323	15.645	0.0214
15.6552	0.01458	15.6552	0.02429	15.6552	-0.01526	15.6552	0.01817
15.6655	0.01633	15.6655	0.02412	15.6655	-0.01378	15.6655	0.02076
15.6757	0.01722	15.6757	0.0244	15.6757	-0.01478	15.6757	0.01941
15.6859	0.01615	15.6859	0.0257	15.6859	-0.01353	15.6859	0.01949
15.6961	0.01744	15.6961	0.0233	15.6961	-0.01482	15.6961	0.01759
15.7064	0.01642	15.7064	0.02283	15.7064	-0.01381	15.7064	0.01728
15.7166	0.01722	15.7166	0.02165	15.7166	-0.01585	15.7166	0.01574
15.7268	0.01597	15.7268	0.02093	15.7268	-0.0135	15.7268	0.01619
15.7371	0.01396	15.7371	0.01946	15.7371	-0.01583	15.7371	0.01667
15.7473	0.01262	15.7473	0.01898	15.7473	-0.01733	15.7473	0.01535
15.7575	0.01543	15.7575	0.01873	15.7575	-0.01528	15.7575	0.01792
15.7677	0.0178	15.7677	0.02068	15.7677	-0.01446	15.7677	0.01714
15.778	0.02016	15.778	0.02119	15.778	-0.01172	15.778	0.02152
15.7882	0.0151	15.7882	0.01923	15.7882	-0.01567	15.7882	0.01661
15.7984	0.01612	15.7984	0.01923	15.7984	-0.01279	15.7984	0.0182
15.8087	0.01373	15.8087	0.01296	15.8087	-0.01607	15.8087	0.01256
15.8189	0.01703	15.8189	0.0166	15.8189	-0.0145	15.8189	0.01578
15.8291	0.01544	15.8291	0.01697	15.8291	-0.01462	15.8291	0.01585
15.8393	0.01425	15.8393	0.0164	15.8393	-0.01598	15.8393	0.01427
15.8496	0.01478	15.8496	0.01627	15.8496	-0.0149	15.8496	0.01563
15.8598	0.01537	15.8598	0.01448	15.8598	-0.01569	15.8598	0.01481
15.87	0.01825	15.87	0.01691	15.87	-0.01509	15.87	0.01428
15.8803	0.01581	15.8803	0.01224	15.8803	-0.01613	15.8803	0.01443
15.8905	0.01649	15.8905	0.01521	15.8905	-0.01474	15.8905	0.01579
15.9007	0.01738	15.9007	0.01517	15.9007	-0.01522	15.9007	0.01455
15.9109	0.0179	15.9109	0.01306	15.9109	-0.01628	15.9109	0.01489
15.9212	0.01425	15.9212	0.0135	15.9212	-0.01751	15.9212	0.01206
15.9314	0.01491	15.9314	0.01216	15.9314	-0.015	15.9314	0.01375
15.9416	0.01704	15.9416	0.01529	15.9416	-0.01213	15.9416	0.0157
15.9519	0.0166	15.9519	0.01405	15.9519	-0.01461	15.9519	0.01508
15.9621	0.01721	15.9621	0.01397	15.9621	-0.01402	15.9621	0.01406
15.9723	0.01805	15.9723	0.01345	15.9723	-0.01438	15.9723	0.01514
15.9825	0.01764	15.9825	0.01355	15.9825	-0.01314	15.9825	0.0126
15.9928	0.01579	15.9928	0.01232	15.9928	-0.01307	15.9928	0.01538
16.003	0.01487	16.003	0.00977	16.003	-0.015	16.003	0.01205
16.0132	0.01618	16.0132	0.01322	16.0132	-0.01346	16.0132	0.01401
16.0235	0.01801	16.0235	0.0123	16.0235	-0.01357	16.0235	0.01448
16.0337	0.01798	16.0337	0.0123	16.0337	-0.01388	16.0337	0.01387
16.0439	0.01621	16.0439	0.01065	16.0439	-0.01422	16.0439	0.01317
16.0541	0.01584	16.0541	0.00996	16.0541	-0.01628	16.0541	0.01119
16.0644	0.01632	16.0644	0.011	16.0644	-0.01535	16.0644	0.01154
16.0746	0.01698	16.0746	0.01048	16.0746	-0.01613	16.0746	0.0124
16.0848	0.01454	16.0848	0.01108	16.0848	-0.01668	16.0848	0.01142
16.0951	0.0163	16.0951	0.00994	16.0951	-0.01564	16.0951	0.01308
16.1053	0.01836	16.1053	0.01074	16.1053	-0.01687	16.1053	0.0117
16.1155	0.01649	16.1155	0.00951	16.1155	-0.01681	16.1155	0.0125
16.1258	0.01701	16.1258	0.00979	16.1258	-0.01505	16.1258	0.0116
16.136	0.01479	16.136	0.00952	16.136	-0.01614	16.136	0.00911
16.1462	0.01782	16.1462	0.01068	16.1462	-0.01423	16.1462	0.01102
16.1564	0.0187	16.1564	0.01256	16.1564	-0.01326	16.1564	0.01255
16.1667	0.0188	16.1667	0.01311	16.1667	-0.01227	16.1667	0.01369
16.1769	0.01638	16.1769	0.00972	16.1769	-0.01546	16.1769	0.01148
16.1871	0.01799	16.1871	0.01152	16.1871	-0.0142	16.1871	0.0113
16.1974	0.01759	16.1974	0.01105	16.1974	-0.01396	16.1974	0.01112
16.2076	0.01874	16.2076	0.01025	16.2076	-0.01409	16.2076	0.00964
16.2178	0.01637	16.2178	0.01034	16.2178	-0.01327	16.2178	0.01241
16.228	0.01652	16.228	0.00945	16.228	-0.01538	16.228	0.01029
16.2383	0.01791	16.2383	0.01016	16.2383	-0.01417	16.2383	0.01159
16.2485	0.01764	16.2485	0.00925	16.2485	-0.01478	16.2485	0.01112
16.2587	0.02072	16.2587	0.01187	16.2587	-0.01332	16.2587	0.01273
16.269	0.01697	16.269	0.00919	16.269	-0.01344	16.269	0.01103
16.2792	0.01541	16.2792	0.00879	16.2792	-0.01607	16.2792	0.00819
16.2894	0.01642	16.2894	0.01003	16.2894	-0.01481	16.2894	0.01224
16.2996	0.01775	16.2996	0.01093	16.2996	-0.01469	16.2996	0.00957
16.3099	0.01838	16.3099	0.00931	16.3099	-0.01481	16.3099	0.01018
16.3201	0.01715	16.3201	0.00982	16.3201	-0.01569	16.3201	0.01033
16.3303	0.01817	16.3303	0.00909	16.3303	-0.01467	16.3303	0.01039
16.3406	0.01788	16.3406	0.01214	16.3406	-0.01174	16.3406	0.01197
16.3508	0.01873	16.3508	0.01081	16.3508	-0.01465	16.3508	0.01073
16.361	0.01738	16.361	0.00943	16.361	-0.01591	16.361	0.00949
16.3712	0.02026	16.3712	0.01165	16.3712	-0.01231	16.3712	0.01135
16.3815	0.01608	16.3815	0.00979	16.3815	-0.01476	16.3815	0.0109
16.3917	0.01688	16.3917	0.0093	16.3917	-0.01347	16.3917	0.01054
16.4019	0.0184	16.4019	0.00992	16.4019	-0.01423	16.4019	0.0122
16.4122	0.0182	16.4122	0.00981	16.4122	-0.01378	16.4122	0.00929
16.4224	0.01753	16.4224	0.0104	16.4224	-0.01336	16.4224	0.00846
16.4326	0.01802	16.4326	0.01044	16.4326	-0.01394	16.4326	0.00954
16.4428	0.01867	16.4428	0.00921	16.4428	-0.01421	16.4428	0.01019
16.4531	0.01597	16.4531	0.00935	16.4531	-0.01477	16.4531	0.01031
16.4633	0.02084	16.4633	0.01141	16.4633	-0.01281	16.4633	0.01115
16.4735	0.01726	16.4735	0.00886	16.4735	-0.01379	16.4735	0.00938
16.4838	0.01837	16.4838	0.01178	16.4838	-0.01222	16.4838	0.01262
16.494	0.01819	16.494	0.00996	16.494	-0.01403	16.494	0.01216
16.5042	0.01664	16.5042	0.012	16.5042	-0.01348	16.5042	0.011
16.5144	0.0191	16.5144	0.01205	16.5144	-0.01287	16.5144	0.01244
16.5247	0.01715	16.5247	0.01034	16.5247	-0.01574	16.5247	0.01036
16.5349	0.01825	16.5349	0.01059	16.5349	-0.01306	16.5349	0.01066
16.5451	0.01924	16.5451	0.00968	16.5451	-0.0133	16.5451	0.01172
16.5554	0.01937	16.5554	0.0116	16.5554	-0.01397	16.5554	0.01055
16.5656	0.01963	16.5656	0.01257	16.5656	-0.01294	16.5656	0.01289
16.5758	0.01914	16.5758	0.01125	16.5758	-0.01267	16.5758	0.01115
16.586	0.01721	16.586	0.0103	16.586	-0.01324	16.586	0.01087
16.5963	0.01969	16.5963	0.01206	16.5963	-0.01297	16.5963	0.0119
16.6065	0.01772	16.6065	0.013	16.6065	-0.01248	16.6065	0.01098
16.6167	0.01735	16.6167	0.01086	16.6167	-0.01407	16.6167	0.00928
16.627	0.01901	16.627	0.01246	16.627	-0.01357	16.627	0.01042
16.6372	0.01802	16.6372	0.01371	16.6372	-0.01259	16.6372	0.01174
16.6474	0.01846	16.6474	0.01322	16.6474	-0.01345	16.6474	0.01255
16.6576	0.01689	16.6576	0.01213	16.6576	-0.01313	16.6576	0.0102
16.6679	0.01768	16.6679	0.01108	16.6679	-0.01159	16.6679	0.01226
16.6781	0.01994	16.6781	0.01369	16.6781	-0.01106	16.6781	0.01113
16.6883	0.01948	16.6883	0.01332	16.6883	-0.01204	16.6883	0.01238
16.6986	0.0183	16.6986	0.01356	16.6986	-0.01278	16.6986	0.01159
16.7088	0.0194	16.7088	0.01277	16.7088	-0.01536	16.7088	0.01068
16.719	0.02035	16.719	0.01496	16.719	-0.01119	16.719	0.01409
16.7292	0.0199	16.7292	0.01546	16.7292	-0.01064	16.7292	0.01387
16.7395	0.0187	16.7395	0.01618	16.7395	-0.01295	16.7395	0.01287
16.7497	0.02101	16.7497	0.01395	16.7497	-0.01153	16.7497	0.01405
16.7599	0.01996	16.7599	0.01597	16.7599	-0.01211	16.7599	0.01585
16.7702	0.02161	16.7702	0.01433	16.7702	-0.0105	16.7702	0.01429
16.7804	0.02048	16.7804	0.01338	16.7804	-0.01342	16.7804	0.01271
16.7906	0.02285	16.7906	0.01608	16.7906	-0.00939	16.7906	0.01688
16.8008	0.01897	16.8008	0.01515	16.8008	-0.01174	16.8008	0.01388
16.8111	0.02149	16.8111	0.01562	16.8111	-0.01041	16.8111	0.01454
16.8213	0.02042	16.8213	0.01486	16.8213	-0.01357	16.8213	0.01379
16.8315	0.0187	16.8315	0.01581	16.8315	-0.01114	16.8315	0.0154
16.8418	0.01955	16.8418	0.01544	16.8418	-0.01219	16.8418	0.01243
16.852	0.0205	16.852	0.01788	16.852	-0.01233	16.852	0.01387
16.8622	0.02049	16.8622	0.0191	16.8622	-0.01119	16.8622	0.01597
16.8724	0.02068	16.8724	0.01642	16.8724	-0.01138	16.8724	0.01429
16.8827	0.01986	16.8827	0.0176	16.8827	-0.0116	16.8827	0.01554
16.8929	0.01884	16.8929	0.01628	16.8929	-0.01344	16.8929	0.01634
16.9031	0.02165	16.9031	0.01712	16.9031	-0.01146	16.9031	0.01619
16.9134	0.02091	16.9134	0.01754	16.9134	-0.01165	16.9134	0.01489
16.9236	0.02111	16.9236	0.0192	16.9236	-0.01006	16.9236	0.01616
16.9338	0.01785	16.9338	0.01611	16.9338	-0.01268	16.9338	0.01605
16.944	0.02198	16.944	0.0195	16.944	-0.01145	16.944	0.01615
16.9543	0.01993	16.9543	0.01799	16.9543	-0.0111	16.9543	0.01601
16.9645	0.02237	16.9645	0.02026	16.9645	-0.01065	16.9645	0.01827
16.9747	0.0216	16.9747	0.02171	16.9747	-0.01	16.9747	0.01674
16.985	0.0197	16.985	0.02026	16.985	-0.01051	16.985	0.0161
16.9952	0.01917	16.9952	0.01988	16.9952	-0.0102	16.9952	0.01747
17.0054	0.02198	17.0054	0.01775	17.0054	-0.01204	17.0054	0.01629
17.0156	0.01785	17.0156	0.02044	17.0156	-0.01107	17.0156	0.01566
17.0259	0.0204	17.0259	0.02028	17.0259	-0.01011	17.0259	0.01975
17.0361	0.02145	17.0361	0.02185	17.0361	-0.01078	17.0361	0.01762
17.0463	0.01897	17.0463	0.02081	17.0463	-0.01014	17.0463	0.01794
17.0566	0.01949	17.0566	0.02048	17.0566	-0.01067	17.0566	0.01926
17.0668	0.02006	17.0668	0.02179	17.0668	-0.01105	17.0668	0.01856
17.077	0.01752	17.077	0.02067	17.077	-0.00979	17.077	0.01931
17.0872	0.02061	17.0872	0.0247	17.0872	-0.00667	17.0872	0.02032
17.0975	0.02237	17.0975	0.0232	17.0975	-0.00976	17.0975	0.01981
17.1077	0.02192	17.1077	0.02293	17.1077	-0.00828	17.1077	0.01922
17.1179	0.02107	17.1179	0.02315	17.1179	-0.00792	17.1179	0.02112
17.1282	0.01862	17.1282	0.02296	17.1282	-0.00985	17.1282	0.01939
17.1384	0.01943	17.1384	0.02312	17.1384	-0.01004	17.1384	0.02021
17.1486	0.02026	17.1486	0.02413	17.1486	-0.00845	17.1486	0.01959
17.1588	0.02053	17.1588	0.02422	17.1588	-0.00885	17.1588	0.02147
17.1691	0.01977	17.1691	0.02497	17.1691	-0.00758	17.1691	0.02167
17.1793	0.02173	17.1793	0.02738	17.1793	-0.00653	17.1793	0.02287
17.1895	0.02339	17.1895	0.02703	17.1895	-0.00653	17.1895	0.02361
17.1998	0.02279	17.1998	0.02808	17.1998	-0.00471	17.1998	0.02301
17.21	0.02139	17.21	0.02623	17.21	-0.00638	17.21	0.02421
17.2202	0.02131	17.2202	0.0267	17.2202	-0.0074	17.2202	0.02377
17.2304	0.02065	17.2304	0.02699	17.2304	-0.00747	17.2304	0.02267
17.2407	0.01934	17.2407	0.02552	17.2407	-0.00916	17.2407	0.0228
17.2509	0.02115	17.2509	0.02747	17.2509	-0.00607	17.2509	0.02441
17.2611	0.02078	17.2611	0.02646	17.2611	-0.00799	17.2611	0.02487
17.2714	0.02191	17.2714	0.02931	17.2714	-0.00684	17.2714	0.02547
17.2816	0.01868	17.2816	0.02775	17.2816	-0.00646	17.2816	0.02257
17.2918	0.02178	17.2918	0.02984	17.2918	-0.00392	17.2918	0.02749
17.302	0.02105	17.302	0.03009	17.302	-0.00596	17.302	0.02323
17.3123	0.02255	17.3123	0.03145	17.3123	-0.00257	17.3123	0.02667
17.3225	0.02317	17.3225	0.03191	17.3225	-0.00187	17.3225	0.02776
17.3327	0.01963	17.3327	0.03236	17.3327	-0.00295	17.3327	0.0281
17.3429	0.02	17.3429	0.03154	17.3429	-0.0032	17.3429	0.0273
17.3532	0.0219	17.3532	0.03273	17.3532	0.000540595	17.3532	0.02601
17.3634	0.01988	17.3634	0.03159	17.3634	-0.00197	17.3634	0.02656
17.3736	0.02071	17.3736	0.03473	17.3736	0.00201	17.3736	0.02789
17.3839	0.0219	17.3839	0.0341	17.3839	0.00166	17.3839	0.02756
17.3941	0.02077	17.3941	0.03677	17.3941	0.00113	17.3941	0.02729
17.4043	0.02146	17.4043	0.03689	17.4043	0.00259	17.4043	0.02943
17.4145	0.02386	17.4145	0.039	17.4145	0.0057	17.4145	0.03121
17.4248	0.02424	17.4248	0.04036	17.4248	0.00828	17.4248	0.03116
17.435	0.02249	17.435	0.03936	17.435	0.00814	17.435	0.02896
17.4452	0.02161	17.4452	0.03994	17.4452	0.01015	17.4452	0.03026
17.4555	0.022	17.4555	0.04241	17.4555	0.01158	17.4555	0.02893
17.4657	0.02058	17.4657	0.04325	17.4657	0.01606	17.4657	0.03204
17.4759	0.02412	17.4759	0.04641	17.4759	0.02124	17.4759	0.0321
17.4861	0.02302	17.4861	0.0454	17.4861	0.02353	17.4861	0.02934
17.4964	0.02266	17.4964	0.04544	17.4964	0.02538	17.4964	0.03125
17.5066	0.02256	17.5066	0.0474	17.5066	0.03396	17.5066	0.03274
17.5168	0.02479	17.5168	0.05186	17.5168	0.03954	17.5168	0.03389
17.5271	0.0216	17.5271	0.05016	17.5271	0.04222	17.5271	0.03245
17.5373	0.02152	17.5373	0.05143	17.5373	0.04678	17.5373	0.032
17.5475	0.02482	17.5475	0.05412	17.5475	0.05686	17.5475	0.03479
17.5577	0.02201	17.5577	0.05229	17.5577	0.0625	17.5577	0.034
17.568	0.0239	17.568	0.05444	17.568	0.06827	17.568	0.03246
17.5782	0.02261	17.5782	0.05755	17.5782	0.07543	17.5782	0.03486
17.5884	0.02309	17.5884	0.05843	17.5884	0.07983	17.5884	0.03493
17.5987	0.02035	17.5987	0.05694	17.5987	0.08212	17.5987	0.03683
17.6089	0.02347	17.6089	0.06034	17.6089	0.09042	17.6089	0.03626
17.6191	0.02367	17.6191	0.06076	17.6191	0.09203	17.6191	0.03548
17.6293	0.02417	17.6293	0.05986	17.6293	0.09394	17.6293	0.03641
17.6396	0.02389	17.6396	0.06153	17.6396	0.09902	17.6396	0.03607
17.6498	0.02308	17.6498	0.06096	17.6498	0.09814	17.6498	0.03663
17.66	0.02126	17.66	0.06132	17.66	0.09604	17.66	0.03563
17.6703	0.02371	17.6703	0.06408	17.6703	0.09506	17.6703	0.03788
17.6805	0.02383	17.6805	0.06222	17.6805	0.09447	17.6805	0.03784
17.6907	0.02403	17.6907	0.06254	17.6907	0.08841	17.6907	0.03665
17.7009	0.02216	17.7009	0.06268	17.7009	0.0814	17.7009	0.03765
17.7112	0.02296	17.7112	0.06077	17.7112	0.0744	17.7112	0.03601
17.7214	0.0235	17.7214	0.06311	17.7214	0.06736	17.7214	0.03786
17.7316	0.02311	17.7316	0.05673	17.7316	0.05757	17.7316	0.03545
17.7419	0.02556	17.7419	0.06161	17.7419	0.051	17.7419	0.03773
17.7521	0.0228	17.7521	0.06016	17.7521	0.04331	17.7521	0.03488
17.7623	0.02194	17.7623	0.05723	17.7623	0.03569	17.7623	0.03725
17.7725	0.02463	17.7725	0.05891	17.7725	0.03141	17.7725	0.03641
17.7828	0.0243	17.7828	0.05685	17.7828	0.02504	17.7828	0.0364
17.793	0.02328	17.793	0.05555	17.793	0.01945	17.793	0.0358
17.8032	0.02084	17.8032	0.05242	17.8032	0.01505	17.8032	0.03471
17.8135	0.02278	17.8135	0.05409	17.8135	0.01214	17.8135	0.03628
17.8237	0.02377	17.8237	0.05254	17.8237	0.00915	17.8237	0.03726
17.8339	0.02395	17.8339	0.05093	17.8339	0.00834	17.8339	0.03701
17.8441	0.02614	17.8441	0.0518	17.8441	0.00951	17.8441	0.03628
17.8544	0.02371	17.8544	0.05107	17.8544	0.00579	17.8544	0.03607
17.8646	0.02436	17.8646	0.04967	17.8646	0.0081	17.8646	0.0378
17.8748	0.0269	17.8748	0.04675	17.8748	0.0055	17.8748	0.0363
17.8851	0.02579	17.8851	0.04876	17.8851	0.00397	17.8851	0.03811
17.8953	0.02562	17.8953	0.043	17.8953	0.00146	17.8953	0.03607
17.9055	0.02225	17.9055	0.04587	17.9055	0.0017	17.9055	0.0352
17.9157	0.02522	17.9157	0.04435	17.9157	0.003	17.9157	0.03448
17.926	0.02289	17.926	0.0419	17.926	-0.00104	17.926	0.03399
17.9362	0.02284	17.9362	0.04367	17.9362	1.94814e-05	17.9362	0.03463
17.9464	0.02275	17.9464	0.04067	17.9464	-0.00317	17.9464	0.03407
17.9567	0.02494	17.9567	0.04187	17.9567	-0.00173	17.9567	0.03471
17.9669	0.02225	17.9669	0.03918	17.9669	-0.0032	17.9669	0.03255
17.9771	0.02153	17.9771	0.03638	17.9771	-0.00358	17.9771	0.03141
17.9873	0.02556	17.9873	0.03928	17.9873	-0.00238	17.9873	0.03529
17.9976	0.02588	17.9976	0.03692	17.9976	-0.00473	17.9976	0.03451
18.0078	0.02477	18.0078	0.03878	18.0078	-0.00298	18.0078	0.03351
18.018	0.02524	18.018	0.03653	18.018	-0.00357	18.018	0.03518
18.0283	0.02569	18.0283	0.03459	18.0283	-0.00447	18.0283	0.03318
18.0385	0.02545	18.0385	0.03555	18.0385	-0.00454	18.0385	0.03405
18.0487	0.02641	18.0487	0.03805	18.0487	-0.00361	18.0487	0.03568
18.0589	0.02333	18.0589	0.03206	18.0589	-0.00679	18.0589	0.03145
18.0692	0.02708	18.0692	0.0348	18.0692	-0.00524	18.0692	0.03194
18.0794	0.02585	18.0794	0.03534	18.0794	-0.0043	18.0794	0.0336
18.0896	0.02688	18.0896	0.03289	18.0896	-0.0065	18.0896	0.03142
18.0999	0.02666	18.0999	0.03489	18.0999	-0.00434	18.0999	0.03251
18.1101	0.0239	18.1101	0.03237	18.1101	-0.00685	18.1101	0.03335
18.1203	0.02404	18.1203	0.03052	18.1203	-0.00894	18.1203	0.03139
18.1305	0.02541	18.1305	0.0337	18.1305	-0.00766	18.1305	0.03178
18.1408	0.02579	18.1408	0.03235	18.1408	-0.00597	18.1408	0.03178
18.151	0.02621	18.151	0.03313	18.151	-0.00644	18.151	0.03193
18.1612	0.026	18.1612	0.03297	18.1612	-0.00554	18.1612	0.03448
18.1715	0.02719	18.1715	0.0321	18.1715	-0.00639	18.1715	0.03054
18.1817	0.0245	18.1817	0.03141	18.1817	-0.00508	18.1817	0.03292
18.1919	0.0253	18.1919	0.03129	18.1919	-0.00737	18.1919	0.03
18.2021	0.02615	18.2021	0.02924	18.2021	-0.00637	18.2021	0.03109
18.2124	0.02662	18.2124	0.03166	18.2124	-0.0088	18.2124	0.02946
18.2226	0.02322	18.2226	0.0292	18.2226	-0.00855	18.2226	0.03018
18.2328	0.02455	18.2328	0.03037	18.2328	-0.01	18.2328	0.03095
18.2431	0.02859	18.2431	0.03069	18.2431	-0.00681	18.2431	0.0313
18.2533	0.02515	18.2533	0.02974	18.2533	-0.00776	18.2533	0.03014
18.2635	0.02616	18.2635	0.02949	18.2635	-0.00846	18.2635	0.02887
18.2737	0.0251	18.2737	0.02775	18.2737	-0.00964	18.2737	0.02732
18.284	0.02612	18.284	0.02919	18.284	-0.00774	18.284	0.03088
18.2942	0.02607	18.2942	0.02974	18.2942	-0.00758	18.2942	0.0301
18.3044	0.02598	18.3044	0.02614	18.3044	-0.00805	18.3044	0.0297
18.3147	0.02642	18.3147	0.02818	18.3147	-0.00851	18.3147	0.02766
18.3249	0.02578	18.3249	0.02812	18.3249	-0.01015	18.3249	0.02875
18.3351	0.02734	18.3351	0.02895	18.3351	-0.00689	18.3351	0.02912
18.3453	0.02464	18.3453	0.0261	18.3453	-0.00829	18.3453	0.02767
18.3556	0.0263	18.3556	0.02772	18.3556	-0.0072	18.3556	0.02985
18.3658	0.02878	18.3658	0.02889	18.3658	-0.00648	18.3658	0.02986
18.376	0.02717	18.376	0.02763	18.376	-0.00982	18.376	0.02874
18.3863	0.02706	18.3863	0.027	18.3863	-0.00912	18.3863	0.02885
18.3965	0.02786	18.3965	0.02854	18.3965	-0.00655	18.3965	0.02707
18.4067	0.02892	18.4067	0.0271	18.4067	-0.00791	18.4067	0.02829
18.4169	0.02281	18.4169	0.02604	18.4169	-0.00911	18.4169	0.02536
18.4272	0.02697	18.4272	0.02655	18.4272	-0.00899	18.4272	0.02886
18.4374	0.02748	18.4374	0.02687	18.4374	-0.00778	18.4374	0.02924
18.4476	0.02695	18.4476	0.02534	18.4476	-0.00945	18.4476	0.02713
18.4579	0.02696	18.4579	0.02447	18.4579	-0.01072	18.4579	0.02467
18.4681	0.02712	18.4681	0.02577	18.4681	-0.00842	18.4681	0.02593
18.4783	0.02766	18.4783	0.02686	18.4783	-0.00848	18.4783	0.02527
18.4886	0.02517	18.4886	0.02667	18.4886	-0.00967	18.4886	0.02627
18.4988	0.02659	18.4988	0.02336	18.4988	-0.00872	18.4988	0.02671
18.509	0.02648	18.509	0.02407	18.509	-0.00886	18.509	0.02643
18.5192	0.02564	18.5192	0.0254	18.5192	-0.0095	18.5192	0.02545
18.5295	0.02786	18.5295	0.02581	18.5295	-0.00884	18.5295	0.02638
18.5397	0.02713	18.5397	0.02487	18.5397	-0.00781	18.5397	0.02642
18.5499	0.02948	18.5499	0.02634	18.5499	-0.00825	18.5499	0.02683
18.5602	0.02599	18.5602	0.02598	18.5602	-0.00828	18.5602	0.02533
18.5704	0.02702	18.5704	0.0264	18.5704	-0.00822	18.5704	0.02595
18.5806	0.02701	18.5806	0.02355	18.5806	-0.00913	18.5806	0.02561
18.5908	0.02586	18.5908	0.02329	18.5908	-0.01052	18.5908	0.02343
18.6011	0.02542	18.6011	0.02519	18.6011	-0.00729	18.6011	0.02505
18.6113	0.0248	18.6113	0.02406	18.6113	-0.00866	18.6113	0.02481
18.6215	0.02811	18.6215	0.02604	18.6215	-0.00771	18.6215	0.02624
18.6318	0.02714	18.6318	0.02273	18.6318	-0.00897	18.6318	0.02521
18.642	0.02856	18.642	0.02419	18.642	-0.00699	18.642	0.0246
18.6522	0.02831	18.6522	0.02636	18.6522	-0.00623	18.6522	0.02733
18.6624	0.02812	18.6624	0.02517	18.6624	-0.00812	18.6624	0.02477
18.6727	0.02323	18.6727	0.02294	18.6727	-0.00764	18.6727	0.02296
18.6829	0.0268	18.6829	0.02464	18.6829	-0.00685	18.6829	0.02451
18.6931	0.0267	18.6931	0.02507	18.6931	-0.00743	18.6931	0.02392
18.7034	0.0271	18.7034	0.02332	18.7034	-0.00642	18.7034	0.02321
18.7136	0.02763	18.7136	0.02409	18.7136	-0.008	18.7136	0.02479
18.7238	0.02841	18.7238	0.026	18.7238	-0.00605	18.7238	0.02589
18.734	0.02659	18.734	0.02243	18.734	-0.00678	18.734	0.02345
18.7443	0.02914	18.7443	0.02272	18.7443	-0.00706	18.7443	0.02305
18.7545	0.02695	18.7545	0.02275	18.7545	-0.00645	18.7545	0.02463
18.7647	0.02783	18.7647	0.02407	18.7647	-0.00636	18.7647	0.02328
18.775	0.02679	18.775	0.02289	18.775	-0.00525	18.775	0.02412
18.7852	0.02684	18.7852	0.02417	18.7852	-0.00422	18.7852	0.02316
18.7954	0.0281	18.7954	0.02304	18.7954	-0.00462	18.7954	0.02382
18.8056	0.02741	18.8056	0.02297	18.8056	-0.00671	18.8056	0.02247
18.8159	0.02861	18.8159	0.02478	18.8159	-0.00276	18.8159	0.02255
18.8261	0.02636	18.8261	0.02349	18.8261	-0.00554	18.8261	0.02318
18.8363	0.02764	18.8363	0.02295	18.8363	-0.00325	18.8363	0.02097
18.8466	0.02766	18.8466	0.02326	18.8466	-0.00324	18.8466	0.02117
18.8568	0.02801	18.8568	0.02096	18.8568	-0.00368	18.8568	0.02034
18.867	0.02895	18.867	0.02398	18.867	-0.000972455	18.867	0.02196
18.8772	0.02579	18.8772	0.02342	18.8772	-0.00302	18.8772	0.02152
18.8875	0.02665	18.8875	0.025	18.8875	-0.000503882	18.8875	0.02195
18.8977	0.02991	18.8977	0.02306	18.8977	0.000175552	18.8977	0.02205
18.9079	0.02816	18.9079	0.02533	18.9079	-0.000300155	18.9079	0.02137
18.9182	0.02867	18.9182	0.02332	18.9182	-0.000644527	18.9182	0.02264
18.9284	0.02727	18.9284	0.02353	18.9284	-0.000564791	18.9284	0.02139
18.9386	0.02761	18.9386	0.02479	18.9386	0.00036722	18.9386	0.02164
18.9488	0.0288	18.9488	0.02406	18.9488	0.00211	18.9488	0.01954
18.9591	0.02736	18.9591	0.02334	18.9591	0.00214	18.9591	0.02132
18.9693	0.02717	18.9693	0.02455	18.9693	0.00314	18.9693	0.02054
18.9795	0.02788	18.9795	0.0244	18.9795	0.00292	18.9795	0.01963
18.9898	0.02565	18.9898	0.02387	18.9898	0.00388	18.9898	0.02037
19	0.0279	19	0.02292	19	0.00601	19	0.01915
19.0102	0.02615	19.0102	0.02427	19.0102	0.00657	19.0102	0.02061
19.0204	0.02807	19.0204	0.0224	19.0204	0.00846	19.0204	0.02032
19.0307	0.02617	19.0307	0.02325	19.0307	0.00551	19.0307	0.01958
19.0409	0.027	19.0409	0.0254	19.0409	0.00792	19.0409	0.01901
19.0511	0.02551	19.0511	0.02258	19.0511	0.00785	19.0511	0.01902
19.0614	0.02721	19.0614	0.02463	19.0614	0.01104	19.0614	0.0193
19.0716	0.02737	19.0716	0.02339	19.0716	0.01087	19.0716	0.01793
19.0818	0.03066	19.0818	0.02647	19.0818	0.0111	19.0818	0.02164
19.092	0.02948	19.092	0.02592	19.092	0.01366	19.092	0.01987
19.1023	0.03002	19.1023	0.02602	19.1023	0.01451	19.1023	0.02067
19.1125	0.02809	19.1125	0.02615	19.1125	0.01224	19.1125	0.01932
19.1227	0.02996	19.1227	0.02546	19.1227	0.01438	19.1227	0.02019
19.133	0.02629	19.133	0.02383	19.133	0.01347	19.133	0.01775
19.1432	0.03121	19.1432	0.02474	19.1432	0.0155	19.1432	0.01919
19.1534	0.02912	19.1534	0.02568	19.1534	0.01528	19.1534	0.02038
19.1636	0.03081	19.1636	0.02466	19.1636	0.01598	19.1636	0.02083
19.1739	0.02948	19.1739	0.02338	19.1739	0.01375	19.1739	0.0193
19.1841	0.02755	19.1841	0.02486	19.1841	0.01281	19.1841	0.01886
19.1943	0.0286	19.1943	0.02611	19.1943	0.01529	19.1943	0.01938
19.2046	0.02864	19.2046	0.02354	19.2046	0.01265	19.2046	0.01708
19.2148	0.02729	19.2148	0.02266	19.2148	0.01102	19.2148	0.01643
19.225	0.02815	19.225	0.02397	19.225	0.01174	19.225	0.01747
19.2352	0.03027	19.2352	0.02163	19.2352	0.00977	19.2352	0.01653
19.2455	0.02649	19.2455	0.02409	19.2455	0.01156	19.2455	0.01809
19.2557	0.02831	19.2557	0.02066	19.2557	0.01134	19.2557	0.01794
19.2659	0.02747	19.2659	0.02531	19.2659	0.01098	19.2659	0.01661
19.2762	0.02635	19.2762	0.02177	19.2762	0.00707	19.2762	0.01677
19.2864	0.0302	19.2864	0.0235	19.2864	0.00917	19.2864	0.01844
19.2966	0.02835	19.2966	0.02299	19.2966	0.00768	19.2966	0.01794
19.3068	0.02909	19.3068	0.02169	19.3068	0.00543	19.3068	0.01652
19.3171	0.03083	19.3171	0.02177	19.3171	0.00442	19.3171	0.01705
19.3273	0.02839	19.3273	0.02223	19.3273	0.00395	19.3273	0.01787
19.3375	0.02948	19.3375	0.02169	19.3375	0.00496	19.3375	0.0173
19.3478	0.0292	19.3478	0.02113	19.3478	0.0018	19.3478	0.0173
19.358	0.02724	19.358	0.02058	19.358	0.00231	19.358	0.01619
19.3682	0.02719	19.3682	0.02109	19.3682	0.000646433	19.3682	0.01459
19.3784	0.02733	19.3784	0.01967	19.3784	0.00182	19.3784	0.01759
19.3887	0.02686	19.3887	0.01916	19.3887	-0.00201	19.3887	0.01407
19.3989	0.02802	19.3989	0.02157	19.3989	-0.000303231	19.3989	0.01579
19.4091	0.02675	19.4091	0.02059	19.4091	-0.000908005	19.4091	0.01636
19.4194	0.0291	19.4194	0.02014	19.4194	-0.00189	19.4194	0.01548
19.4296	0.02867	19.4296	0.01985	19.4296	-0.000970989	19.4296	0.01784
19.4398	0.0305	19.4398	0.01995	19.4398	-0.00145	19.4398	0.01815
19.45	0.02773	19.45	0.01767	19.45	-0.0043	19.45	0.01323
19.4603	0.02781	19.4603	0.018	19.4603	-0.00496	19.4603	0.01383
19.4705	0.02733	19.4705	0.01964	19.4705	-0.00419	19.4705	0.01406
19.4807	0.02887	19.4807	0.01916	19.4807	-0.00387	19.4807	0.01466
19.491	0.02867	19.491	0.01936	19.491	-0.00464	19.491	0.01605
19.5012	0.02873	19.5012	0.02001	19.5012	-0.00457	19.5012	0.01566
19.5114	0.02676	19.5114	0.01786	19.5114	-0.00494	19.5114	0.01516
19.5216	0.02987	19.5216	0.01788	19.5216	-0.00552	19.5216	0.01391
19.5319	0.02856	19.5319	0.0163	19.5319	-0.00536	19.5319	0.01505
19.5421	0.02889	19.5421	0.01636	19.5421	-0.00522	19.5421	0.014
19.5523	0.02785	19.5523	0.0178	19.5523	-0.00654	19.5523	0.01357
19.5626	0.02942	19.5626	0.01609	19.5626	-0.00563	19.5626	0.01459
19.5728	0.02616	19.5728	0.01584	19.5728	-0.00839	19.5728	0.01364
19.583	0.0309	19.583	0.01626	19.583	-0.00595	19.583	0.01523
19.5932	0.02825	19.5932	0.01612	19.5932	-0.0061	19.5932	0.01481
19.6035	0.02824	19.6035	0.01654	19.6035	-0.00788	19.6035	0.01414
19.6137	0.02995	19.6137	0.01621	19.6137	-0.00676	19.6137	0.01493
19.6239	0.02885	19.6239	0.01591	19.6239	-0.00576	19.6239	0.01381
19.6342	0.02846	19.6342	0.01552	19.6342	-0.00669	19.6342	0.01377
19.6444	0.02637	19.6444	0.01571	19.6444	-0.00847	19.6444	0.01324
19.6546	0.0285	19.6546	0.01718	19.6546	-0.00744	19.6546	0.01404
19.6648	0.02852	19.6648	0.01438	19.6648	-0.00768	19.6648	0.01231
19.6751	0.02835	19.6751	0.01601	19.6751	-0.01024	19.6751	0.01348
19.6853	0.02887	19.6853	0.01662	19.6853	-0.00634	19.6853	0.01512
19.6955	0.02648	19.6955	0.01496	19.6955	-0.0091	19.6955	0.01361
19.7057	0.02909	19.7057	0.01432	19.7057	-0.00878	19.7057	0.01296
19.716	0.03088	19.716	0.01385	19.716	-0.0098	19.716	0.01371
19.7262	0.02979	19.7262	0.01621	19.7262	-0.0083	19.7262	0.01233
19.7364	0.02903	19.7364	0.01399	19.7364	-0.00793	19.7364	0.01293
19.7467	0.02654	19.7467	0.01283	19.7467	-0.00936	19.7467	0.01134
19.7569	0.02984	19.7569	0.0148	19.7569	-0.00921	19.7569	0.01195
19.7671	0.02921	19.7671	0.01419	19.7671	-0.00924	19.7671	0.01174
19.7773	0.02769	19.7773	0.01466	19.7773	-0.00754	19.7773	0.01266
19.7876	0.02948	19.7876	0.01544	19.7876	-0.00645	19.7876	0.01242
19.7978	0.02692	19.7978	0.01203	19.7978	-0.01102	19.7978	0.01029
19.808	0.03131	19.808	0.01414	19.808	-0.00848	19.808	0.01131
19.8183	0.02971	19.8183	0.01347	19.8183	-0.00715	19.8183	0.01193
19.8285	0.02847	19.8285	0.01438	19.8285	-0.00809	19.8285	0.01366
19.8387	0.02756	19.8387	0.01453	19.8387	-0.00904	19.8387	0.01298
19.8489	0.0274	19.8489	0.01184	19.8489	-0.00823	19.8489	0.01312
19.8592	0.02956	19.8592	0.01557	19.8592	-0.0074	19.8592	0.01241
19.8694	0.02759	19.8694	0.0131	19.8694	-0.0086	19.8694	0.01222
19.8796	0.02691	19.8796	0.01279	19.8796	-0.01039	19.8796	0.01236
19.8899	0.02893	19.8899	0.01406	19.8899	-0.00816	19.8899	0.01115
19.9001	0.03027	19.9001	0.01324	19.9001	-0.00851	19.9001	0.01232
19.9103	0.0272	19.9103	0.01181	19.9103	-0.00896	19.9103	0.01123
19.9205	0.0296	19.9205	0.01485	19.9205	-0.0073	19.9205	0.01306
19.9308	0.02827	19.9308	0.01306	19.9308	-0.00901	19.9308	0.01149
19.941	0.02806	19.941	0.01234	19.941	-0.00848	19.941	0.01221
19.9512	0.02879	19.9512	0.01357	19.9512	-0.00761	19.9512	0.01182
19.9615	0.03025	19.9615	0.01443	19.9615	-0.00927	19.9615	0.01236
19.9717	0.03131	19.9717	0.01231	19.9717	-0.00996	19.9717	0.01159
19.9819	0.02935	19.9819	0.01342	19.9819	-0.00735	19.9819	0.01039
19.9921	0.02881	19.9921	0.01335	19.9921	-0.00782	19.9921	0.01185
20.0024	0.03101	20.0024	0.01307	20.0024	-0.00895	20.0024	0.01356
20.0126	0.02748	20.0126	0.01164	20.0126	-0.00962	20.0126	0.01186
20.0228	0.0285	20.0228	0.01153	20.0228	-0.00899	20.0228	0.01075
20.0331	0.0266	20.0331	0.01203	20.0331	-0.00955	20.0331	0.01058
20.0433	0.03115	20.0433	0.01422	20.0433	-0.00822	20.0433	0.01187
20.0535	0.02861	20.0535	0.01347	20.0535	-0.00838	20.0535	0.0123
20.0637	0.02922	20.0637	0.01165	20.0637	-0.00824	20.0637	0.0114
20.074	0.0306	20.074	0.01474	20.074	-0.00554	20.074	0.01245
20.0842	0.03084	20.0842	0.01137	20.0842	-0.00783	20.0842	0.01115
20.0944	0.02881	20.0944	0.01204	20.0944	-0.00913	20.0944	0.0082
20.1047	0.02956	20.1047	0.01345	20.1047	-0.00873	20.1047	0.00879
20.1149	0.0282	20.1149	0.01046	20.1149	-0.00882	20.1149	0.00828
20.1251	0.03071	20.1251	0.01199	20.1251	-0.00703	20.1251	0.01152
20.1353	0.02729	20.1353	0.01046	20.1353	-0.00998	20.1353	0.0101
20.1456	0.02639	20.1456	0.01187	20.1456	-0.00854	20.1456	0.00968
20.1558	0.02857	20.1558	0.01272	20.1558	-0.00735	20.1558	0.01074
20.166	0.02914	20.166	0.01144	20.166	-0.00765	20.166	0.00985
20.1763	0.02834	20.1763	0.01243	20.1763	-0.00677	20.1763	0.01029
20.1865	0.02903	20.1865	0.01257	20.1865	-0.00708	20.1865	0.01184
20.1967	0.02909	20.1967	0.0117	20.1967	-0.00735	20.1967	0.00917
20.2069	0.03037	20.2069	0.01289	20.2069	-0.00634	20.2069	0.01133
20.2172	0.02755	20.2172	0.01188	20.2172	-0.00829	20.2172	0.01028
20.2274	0.02625	20.2274	0.01259	20.2274	-0.0081	20.2274	0.01078
20.2376	0.02677	20.2376	0.01195	20.2376	-0.00813	20.2376	0.01078
20.2479	0.02906	20.2479	0.01275	20.2479	-0.00548	20.2479	0.0104
20.2581	0.028	20.2581	0.01194	20.2581	-0.00809	20.2581	0.01025
20.2683	0.02912	20.2683	0.01277	20.2683	-0.00645	20.2683	0.00937
20.2785	0.03211	20.2785	0.01407	20.2785	-0.00455	20.2785	0.01194
20.2888	0.03012	20.2888	0.01314	20.2888	-0.00628	20.2888	0.01121
20.299	0.0303	20.299	0.01219	20.299	-0.00541	20.299	0.00952
20.3092	0.02844	20.3092	0.01143	20.3092	-0.00731	20.3092	0.01119
20.3195	0.03122	20.3195	0.01405	20.3195	-0.00617	20.3195	0.01184
20.3297	0.02787	20.3297	0.01222	20.3297	-0.00645	20.3297	0.01044
20.3399	0.02683	20.3399	0.01018	20.3399	-0.00869	20.3399	0.00864
20.3501	0.02807	20.3501	0.01263	20.3501	-0.00653	20.3501	0.01005
20.3604	0.02995	20.3604	0.01458	20.3604	-0.00484	20.3604	0.01141
20.3706	0.02662	20.3706	0.01116	20.3706	-0.00617	20.3706	0.01057
20.3808	0.03019	20.3808	0.01477	20.3808	-0.00365	20.3808	0.01247
20.3911	0.02843	20.3911	0.01219	20.3911	-0.00604	20.3911	0.01081
20.4013	0.03016	20.4013	0.01355	20.4013	-0.00434	20.4013	0.01137
20.4115	0.02888	20.4115	0.01278	20.4115	-0.00604	20.4115	0.0119
20.4217	0.02899	20.4217	0.0141	20.4217	-0.00497	20.4217	0.01102
20.432	0.0284	20.432	0.01387	20.432	-0.00507	20.432	0.01126
20.4422	0.02816	20.4422	0.0108	20.4422	-0.0057	20.4422	0.01087
20.4524	0.02662	20.4524	0.01194	20.4524	-0.00483	20.4524	0.01066
20.4627	0.0276	20.4627	0.01371	20.4627	-0.00596	20.4627	0.01206
20.4729	0.02987	20.4729	0.01373	20.4729	-0.00493	20.4729	0.01217
20.4831	0.03041	20.4831	0.0127	20.4831	-0.00498	20.4831	0.01114
20.4933	0.02833	20.4933	0.01434	20.4933	-0.00354	20.4933	0.01059
20.5036	0.02771	20.5036	0.01511	20.5036	-0.00426	20.5036	0.01219
20.5138	0.02686	20.5138	0.01203	20.5138	-0.00591	20.5138	0.01096
20.524	0.02846	20.524	0.01431	20.524	-0.00243	20.524	0.01142
20.5343	0.02765	20.5343	0.0134	20.5343	-0.00396	20.5343	0.01163
20.5445	0.02574	20.5445	0.01266	20.5445	-0.00555	20.5445	0.0101
20.5547	0.0272	20.5547	0.01286	20.5547	-0.00363	20.5547	0.01089
20.5649	0.02853	20.5649	0.01289	20.5649	-0.00439	20.5649	0.00954
20.5752	0.02829	20.5752	0.01317	20.5752	-0.00422	20.5752	0.01058
20.5854	0.02929	20.5854	0.01286	20.5854	-0.00309	20.5854	0.0111
20.5956	0.02726	20.5956	0.01305	20.5956	-0.00433	20.5956	0.00979
20.6059	0.02781	20.6059	0.01439	20.6059	-0.00225	20.6059	0.01098
20.6161	0.02821	20.6161	0.01332	20.6161	-0.00261	20.6161	0.01185
20.6263	0.02925	20.6263	0.0129	20.6263	-0.00265	20.6263	0.01014
20.6365	0.02829	20.6365	0.0146	20.6365	-0.00258	20.6365	0.01063
20.6468	0.02777	20.6468	0.01297	20.6468	-0.00316	20.6468	0.01205
20.657	0.02726	20.657	0.01417	20.657	-0.00416	20.657	0.01114
20.6672	0.02783	20.6672	0.01389	20.6672	-0.00271	20.6672	0.00977
20.6775	0.02635	20.6775	0.01332	20.6775	-0.00395	20.6775	0.0103
20.6877	0.02768	20.6877	0.0139	20.6877	-0.00184	20.6877	0.01001
20.6979	0.02852	20.6979	0.01381	20.6979	-0.00305	20.6979	0.00988
20.7081	0.02766	20.7081	0.01402	20.7081	-0.00233	20.7081	0.01176
20.7184	0.02691	20.7184	0.0163	20.7184	-0.00197	20.7184	0.00937
20.7286	0.02737	20.7286	0.01335	20.7286	-0.00231	20.7286	0.01045
20.7388	0.02761	20.7388	0.01397	20.7388	-0.00169	20.7388	0.01213
20.7491	0.02698	20.7491	0.01294	20.7491	-0.00366	20.7491	0.00927
20.7593	0.02759	20.7593	0.01468	20.7593	-0.00223	20.7593	0.01081
20.7695	0.0304	20.7695	0.01489	20.7695	-0.00217	20.7695	0.01125
20.7797	0.02639	20.7797	0.01377	20.7797	-0.0027	20.7797	0.0095
20.79	0.02678	20.79	0.01342	20.79	-0.00328	20.79	0.01159
20.8002	0.02639	20.8002	0.01341	20.8002	-0.00205	20.8002	0.01033
20.8104	0.02566	20.8104	0.01231	20.8104	-0.0036	20.8104	0.0089
20.8207	0.02868	20.8207	0.01397	20.8207	-0.00256	20.8207	0.0097
20.8309	0.02591	20.8309	0.01385	20.8309	-0.00252	20.8309	0.01004
20.8411	0.02543	20.8411	0.01357	20.8411	-0.00151	20.8411	0.01097
20.8514	0.02569	20.8514	0.01378	20.8514	-0.00345	20.8514	0.01033
20.8616	0.02496	20.8616	0.01268	20.8616	-0.00231	20.8616	0.00964
[truncated: 3,903 more rows]

## Sheet: Fig. 2b
2.0001	8393	3.80033	-10169.7	3.80033	8314.57	5.25042	-415.75
[truncated: 5,671 more rows]

[truncated: 6 more sheets: Fig. 2f, Fig. 2g, Fig. 4b, Fig. 5a, Fig. 5b, Fig. 5c]
